# Supplementary material for: Regulatory context drives conservation of glycine riboswitch aptamers
Source: PLoS Comput Biol. 2019 Dec 20;15(12):e1007564. doi: 10.1371/journal.pcbi.1007564 (PMC6944388; doi:10.1371/journal.pcbi.1007564)
Supplement: S1 Table — (XLSX) [file pcbi.1007564.s017.xlsx]

## Sheet: S1 Table
S1 Table: 48 Bacillaceae and 37 Vibrionaceae tandem riboswitch sequences for used phylogenetic analysis.
NZ_CM001792/1912588-1912785(-)/Bacillaceae/Oceanobacillus kimchii/tandem/GCV
NC_004193/1936128-1936325(-)/Bacillaceae/Oceanobacillus iheyensis/tandem/GCV
NZ_CP011974/3995995-3996179(-)/Bacillaceae/Bacillus endophyticus/tandem/GCV
NZ_CP012024/2219785-2219957(-)/Bacillaceae/Bacillus smithii/tandem/GCV
NC_002570/2941415-2941604(-)/Bacillaceae/Bacillus halodurans/tandem/GCV
NC_013791/2602919-2603097(-)/Bacillaceae/Bacillus pseudofirmus/tandem/GCV
NC_014171/2223922-2224136(-)/Bacillaceae/Bacillus thuringiensis/tandem/TP
NC_022781/4886033-4886247(-)/Bacillaceae/Bacillus toyonensis/tandem/TP
NC_010184/2253226-2253439(-)/Bacillaceae/Bacillus weihenstephanensis/tandem/TP
NC_003997/2221504-2221716(-)/Bacillaceae/Bacillus anthracis/tandem/TP
NC_003909/2304702-2304914(-)/Bacillaceae/Bacillus cereus/tandem/TP
NZ_CP007512/2078497-2078711(-)/Bacillaceae/Bacillus bombysepticus/tandem/TP
NZ_LN554846/1395685-1395898(-)/Vibrionaceae/Aliivibrio wodanis/tandem/TP
NZ_CP016307/1666806-1667024(-)/Vibrionaceae/Vibrio scophthalmi/tandem/TP
NC_015633/1730293-1730506(-)/Vibrionaceae/Vibrio anguillarum/tandem/TP
NZ_CP011406/1684498-1684708(-)/Vibrionaceae/Vibrio parahaemolyticus/tandem/TP
NC_021848/1063075-1063285(-)/Vibrionaceae/Vibrio parahaemolyticus/tandem/TP
NC_022269/245694-245904(-)/Vibrionaceae/Vibrio campbellii/tandem/TP
NZ_CP013484/549960-550168(-)/Vibrionaceae/Vibrio alginolyticus/tandem/TP
NC_022349/470880-471088(-)/Vibrionaceae/Vibrio alginolyticus/tandem/TP
NZ_CP016347/1636768-1636977(-)/Vibrionaceae/Vibrio natriegens/tandem/TP
NZ_CP009354/1442154-1442357(-)/Vibrionaceae/Vibrio tubiashii/tandem/TP
NZ_CP009264/1183330-1183543(-)/Vibrionaceae/Vibrio coralliilyticus/tandem/TP
NZ_CP016556/3409979-3410192(-)/Vibrionaceae/Vibrio coralliilyticus/tandem/TP
NZ_CP009261/1622641-1622870(-)/Vibrionaceae/Vibrio vulnificus/tandem/TP
NC_005139/1639249-1639478(-)/Vibrionaceae/Vibrio vulnificus/tandem/TP
NZ_CP011775/1463508-1463737(-)/Vibrionaceae/Vibrio vulnificus/tandem/TP
NZ_CP015506/4039196-4039369(-)/Bacillaceae/Bacillus oceanisediminis/tandem/GCV
NC_021362/2708987-2709200(-)/Bacillaceae/Bacillus paralicheniformis/tandem/GCV
NC_000964/2549408-2549606(-)/Bacillaceae/Bacillus subtilis/tandem/GCV
NC_014639/2070204-2070404(-)/Bacillaceae/Bacillus atrophaeus/tandem/GCV
NC_014551/2417262-2417468(-)/Bacillaceae/Bacillus amyloliquefaciens/tandem/GCV
NZ_CP015911/2409495-2409700(-)/Bacillaceae/Bacillus velezensis/tandem/GCV
NC_014019/4324630-4324819(-)/Bacillaceae/Bacillus megaterium/tandem/GCV
NC_006270/2547358-2547569(-)/Bacillaceae/Bacillus licheniformis/tandem/GCV
NZ_LT603683/2822575-2822779(-)/Bacillaceae/Bacillus glycinifermentans/tandem/GCV
NC_022080/2350097-2350306(-)/Bacillaceae/Geobacillus sp/tandem/GCV
NC_006510/2456137-2456344(-)/Bacillaceae/Geobacillus kaustophilus/tandem/GCV
NC_009328/2482842-2483052(-)/Bacillaceae/Geobacillus thermodenitrificans/tandem/GCV
NC_017668/2468838-2469025(-)/Bacillaceae/Halobacillus halophilus/tandem/GCV
NZ_CP012152/1897558-1897726(-)/Bacillaceae/Anoxybacillus gonensis/tandem/GCV
NC_012793/2406299-2406478(-)/Bacillaceae/Geobacillus sp/tandem/GCV
NZ_CP012712/3379286-3379464(-)/Bacillaceae/Geobacillus thermoglucosidasius/tandem/GCV
NZ_CM002692/2459035-2459205(-)/Bacillaceae/Geobacillus stearothermophilus/tandem/GCV
NC_015634/1722666-1722849(-)/Bacillaceae/Bacillus coagulans/tandem/GCV
NC_022524/3285938-3286106(-)/Bacillaceae/Bacillus infantis/tandem/GCV
NC_021171/3397531-3397700(-)/Bacillaceae/Bacillus sp/tandem/GCV
NZ_CP012600/1674290-1674489(-)/Bacillaceae/Bacillus gobiensis/tandem/GCV
NZ_CP003923/2412887-2413083(-)/Bacillaceae/Bacillus lehensis/tandem/GCV
NZ_CP007739/2294995-2295177(-)/Bacillaceae/Bacillus methanolicus/tandem/GCV
NC_006582/2619769-2619955(-)/Bacillaceae/Bacillus clausii/tandem/GCV
NC_009848/2216054-2216268(-)/Bacillaceae/Bacillus pumilus/tandem/GCV
NZ_CP006837/2926928-2927133(-)/Bacillaceae/Lysinibacillus varians/tandem/GCV
NZ_CP011008/3501658-3501839(-)/Bacillaceae/Bacillus simplex/tandem/GCV
NZ_CP008876/1734313-1734490(-)/Bacillaceae/Terribacillus aidingensis/tandem/GCV
NC_014829/1874202-1874428(+)/Bacillaceae/Bacillus cellulosilyticus/tandem/GCV
NZ_CM000745/4807363-4807579(+)/Bacillaceae/Bacillus pseudomycoides/tandem/TP
NC_016602/2046029-2046257(+)/Vibrionaceae/Vibrio furnissii/tandem/TP
NC_011312/1917427-1917640(+)/Vibrionaceae/Aliivibrio salmonicida/tandem/TP
NZ_LK021130/1565347-1565560(+)/Vibrionaceae/Vibrio anguillarum/tandem/TP
NZ_CP011460/1509763-1509976(+)/Vibrionaceae/Vibrio anguillarum/tandem/TP
NZ_CP016177/1449571-1449779(+)/Vibrionaceae/Vibrio breoganii/tandem/TP
NC_006840/1607738-1607953(+)/Vibrionaceae/Vibrio fischeri/tandem/TP
NC_011184/1633222-1633437(+)/Vibrionaceae/Vibrio fischeri/tandem/TP
NC_004603/1855938-1856148(+)/Vibrionaceae/Vibrio parahaemolyticus/tandem/TP
NZ_CP009847/1884813-1885023(+)/Vibrionaceae/Vibrio parahaemolyticus/tandem/TP
NZ_CP014038/335935-336145(+)/Vibrionaceae/Vibrio harveyi/tandem/TP
NC_009783/2485129-2485339(+)/Vibrionaceae/Vibrio campbellii/tandem/TP
NC_016613/1821145-1821354(+)/Vibrionaceae/Vibrio sp/tandem/TP
NC_013456/2228325-2228533(+)/Vibrionaceae/Vibrio antiquarius/tandem/TP
NZ_CP016324/1619624-1619854(+)/Vibrionaceae/Vibrio cholerae/tandem/TP
NC_012668/2123415-2123645(+)/Vibrionaceae/Vibrio cholerae/tandem/TP
NZ_CP010811/1520067-1520297(+)/Vibrionaceae/Vibrio cholerae/tandem/TP
NC_022528/1969582-1969756(+)/Vibrionaceae/Vibrio nigripulchritudo/tandem/TP
NC_004459/2743752-2743981(+)/Vibrionaceae/Vibrio vulnificus/tandem/TP
NZ_CP016351/1896934-1897143(+)/Vibrionaceae/Vibrio natriegens/tandem/TP
NZ_CP008934/2794157-2794364(+)/Bacillaceae/Geobacillus stearothermophilus/tandem/GCV
NZ_CP014342/825424-825634(+)/Bacillaceae/Geobacillus subterraneus/tandem/GCV
NC_011567/927747-927918(+)/Bacillaceae/Anoxybacillus flavithermus/tandem/GCV
NC_015660/1196873-1197051(+)/Bacillaceae/Geobacillus thermoglucosidasius/tandem/GCV
NZ_CP007161/1859758-1859984(+)/Bacillaceae/Virgibacillus sp/tandem/GCV
NZ_CP010820/1718510-1718723(+)/Bacillaceae/Lysinibacillus fusiformis/tandem/GCV
NC_002505/1520426-1520656(-)/Vibrionaceae/Vibrio cholerae/tandem/TP
NC_017270/1416320-1416550(-)/Vibrionaceae/Vibrio cholerae/tandem/TP
NC_012582/1610260-1610490(-)/Vibrionaceae/Vibrio cholerae/tandem/TP
