# Supplementary material for: Regulatory context drives conservation of glycine riboswitch aptamers
Source: PLoS Comput Biol. 2019 Dec 20;15(12):e1007564. doi: 10.1371/journal.pcbi.1007564 (PMC6944388; doi:10.1371/journal.pcbi.1007564)
Supplement: S2 Table — (XLSX) [file pcbi.1007564.s018.xlsx]

## Sheet: S2 Table
S2 Table : 48 Bacillaceae tandem riboswitch aptamer-1 sequences used for phylogenetic analysis.
NC_000964/2549502-2549606(-)/Bacillaceae/Bacillus_subtilis/GCV
NC_002570/2941507-2941604(-)/Bacillaceae/Bacillus_halodurans/GCV
NC_004193/1936231-1936325(-)/Bacillaceae/Oceanobacillus_iheyensis/GCV
NC_006270/2547462-2547569(-)/Bacillaceae/Bacillus_licheniformis/GCV
NC_006510/2456253-2456344(-)/Bacillaceae/Geobacillus_kaustophilus/GCV
NC_006582/2619859-2619955(-)/Bacillaceae/Bacillus_clausii/GCV
NC_009328/2482961-2483052(-)/Bacillaceae/Geobacillus_thermodenitrificans/GCV
NC_009848/2216158-2216268(-)/Bacillaceae/Bacillus_pumilus/GCV
NC_011567/927748-927838(+)/Bacillaceae/Anoxybacillus_flavithermus/GCV
NC_012793/2406387-2406478(-)/Bacillaceae/Geobacillus_sp/GCV
NC_013791/2602998-2603097(-)/Bacillaceae/Bacillus_pseudofirmus/GCV
NC_014019/4324724-4324819(-)/Bacillaceae/Bacillus_megaterium/GCV
NC_014551/2417365-2417468(-)/Bacillaceae/Bacillus_amyloliquefaciens/GCV
NC_014639/2070301-2070404(-)/Bacillaceae/Bacillus_atrophaeus/GCV
NC_014829/1874203-1874297(+)/Bacillaceae/Bacillus_cellulosilyticus/GCV
NC_015634/1722755-1722849(-)/Bacillaceae/Bacillus_coagulans/GCV
NC_015660/1196874-1196964(+)/Bacillaceae/Geobacillus_thermoglucosidasius/GCV
NC_016593/2515901-2515992(-)/Bacillaceae/Geobacillus_thermoleovorans/GCV
NC_017668/2468936-2469025(-)/Bacillaceae/Halobacillus_halophilus/GCV
NC_018520/2529006-2529110(-)/Bacillaceae/Bacillus_subtilis/GCV
NC_021171/3397609-3397700(-)/Bacillaceae/Bacillus_sp/GCV
NC_021362/2709093-2709200(-)/Bacillaceae/Bacillus_paralicheniformis/GCV
NC_022080/2350215-2350306(-)/Bacillaceae/Geobacillus_sp/GCV
NC_022524/3286016-3286106(-)/Bacillaceae/Bacillus_infantis/GCV
NZ_CM000742/2048642-2048751(-)/Bacillaceae/Bacillus_mycoides/GCV
NZ_CM001792/1912691-1912785(-)/Bacillaceae/Oceanobacillus_kimchii/GCV
NZ_CM002692/2459114-2459205(-)/Bacillaceae/Geobacillus_stearothermophilus/GCV
NZ_CP003923/2412985-2413083(-)/Bacillaceae/Bacillus_lehensis/GCV
NZ_CP006837/2927038-2927133(-)/Bacillaceae/Lysinibacillus_varians/GCV
NZ_CP007161/1859759-1859870(+)/Bacillaceae/Virgibacillus_sp/GCV
NZ_CP007739/2295082-2295177(-)/Bacillaceae/Bacillus_methanolicus/GCV
NZ_CP008876/1734400-1734490(-)/Bacillaceae/Terribacillus_aidingensis/GCV
NZ_CP008934/2794158-2794248(+)/Bacillaceae/Geobacillus_stearothermophilus/GCV
NZ_CP010820/1718511-1718606(+)/Bacillaceae/Lysinibacillus_fusiformis/GCV
NZ_CP011008/3501749-3501839(-)/Bacillaceae/Bacillus_simplex/GCV
NZ_CP011974/3996087-3996179(-)/Bacillaceae/Bacillus_endophyticus/GCV
NZ_CP012024/2219866-2219957(-)/Bacillaceae/Bacillus_smithii/GCV
NZ_CP012152/1897635-1897726(-)/Bacillaceae/Anoxybacillus_gonensis/GCV
NZ_CP012600/1674390-1674489(-)/Bacillaceae/Bacillus_gobiensis/GCV
NZ_CP012712/3379373-3379464(-)/Bacillaceae/Geobacillus_thermoglucosidasius/GCV
NZ_CP014342/825425-825515(+)/Bacillaceae/Geobacillus_subterraneus/GCV
NZ_CP015506/4039279-4039369(-)/Bacillaceae/Bacillus_oceanisediminis/GCV
NZ_CP015911/2409598-2409700(-)/Bacillaceae/Bacillus_velezensis/GCV
NZ_LT603683/2822672-2822779(-)/Bacillaceae/Bacillus_glycinifermentans/GCV
NC_010184/2253330-2253439(-)/Bacillaceae/Bacillus_weihenstephanensis/TP
NZ_CM000745/4807364-4807472(+)/Bacillaceae/Bacillus_pseudomycoides/TP
NC_003909/2304806-2304914(-)/Bacillaceae/Bacillus_cereus/TP
NC_003997/2221608-2221716(-)/Bacillaceae/Bacillus_anthracis/TP
NC_022781/4886138-4886247(-)/Bacillaceae/Bacillus_toyonensis/TP
NC_014171/2224027-2224136(-)/Bacillaceae/Bacillus_thuringiensis/TP
NZ_CP007512/2078602-2078711(-)/Bacillaceae/Bacillus_bombysepticus/TP
