# Supplementary material for: Regulatory context drives conservation of glycine riboswitch aptamers
Source: PLoS Comput Biol. 2019 Dec 20;15(12):e1007564. doi: 10.1371/journal.pcbi.1007564 (PMC6944388; doi:10.1371/journal.pcbi.1007564)
Supplement: S3 Table — (XLSX) [file pcbi.1007564.s019.xlsx]

## Sheet: S3 Table
S3 Table : 48 Bacillaceae tandem riboswitch aptamer-2 sequences used for phylogenetic analysis.
NC_000964/2549409-2549501(-)/Bacillaceae/Bacillus_subtilis/GCV
NC_002570/2941416-2941506(-)/Bacillaceae/Bacillus_halodurans/GCV
NC_004193/1936129-1936230(-)/Bacillaceae/Oceanobacillus_iheyensis/GCV
NC_006270/2547359-2547461(-)/Bacillaceae/Bacillus_licheniformis/GCV
NC_006510/2456138-2456252(-)/Bacillaceae/Geobacillus_kaustophilus/GCV
NC_006582/2619770-2619858(-)/Bacillaceae/Bacillus_clausii/GCV
NC_009328/2482843-2482960(-)/Bacillaceae/Geobacillus_thermodenitrificans/GCV
NC_009848/2216055-2216157(-)/Bacillaceae/Bacillus_pumilus/GCV
NC_011567/927839-927918(+)/Bacillaceae/Anoxybacillus_flavithermus/GCV
NC_012793/2406300-2406386(-)/Bacillaceae/Geobacillus_sp/GCV
NC_013791/2602920-2602997(-)/Bacillaceae/Bacillus_pseudofirmus/GCV
NC_014019/4324631-4324723(-)/Bacillaceae/Bacillus_megaterium/GCV
NC_014551/2417263-2417364(-)/Bacillaceae/Bacillus_amyloliquefaciens/GCV
NC_014639/2070205-2070300(-)/Bacillaceae/Bacillus_atrophaeus/GCV
NC_014829/1874298-1874428(+)/Bacillaceae/Bacillus_cellulosilyticus/GCV
NC_015634/1722667-1722754(-)/Bacillaceae/Bacillus_coagulans/GCV
NC_015660/1196965-1197051(+)/Bacillaceae/Geobacillus_thermoglucosidasius/GCV
NC_016593/2515786-2515900(-)/Bacillaceae/Geobacillus_thermoleovorans/GCV
NC_017668/2468839-2468935(-)/Bacillaceae/Halobacillus_halophilus/GCV
NC_018520/2528913-2529005(-)/Bacillaceae/Bacillus_subtilis/GCV
NC_021171/3397532-3397608(-)/Bacillaceae/Bacillus_sp/GCV
NC_021362/2708988-2709092(-)/Bacillaceae/Bacillus_paralicheniformis/GCV
NC_022080/2350098-2350214(-)/Bacillaceae/Geobacillus_sp/GCV
NC_022524/3285939-3286015(-)/Bacillaceae/Bacillus_infantis/GCV
NZ_CM000742/2048539-2048641(-)/Bacillaceae/Bacillus_mycoides/GCV
NZ_CM001792/1912589-1912690(-)/Bacillaceae/Oceanobacillus_kimchii/GCV
NZ_CM002692/2459036-2459113(-)/Bacillaceae/Geobacillus_stearothermophilus/GCV
NZ_CP003923/2412888-2412984(-)/Bacillaceae/Bacillus_lehensis/GCV
NZ_CP006837/2926929-2927037(-)/Bacillaceae/Lysinibacillus_varians/GCV
NZ_CP007161/1859871-1859984(+)/Bacillaceae/Virgibacillus_sp/GCV
NZ_CP007739/2294996-2295081(-)/Bacillaceae/Bacillus_methanolicus/GCV
NZ_CP008876/1734314-1734399(-)/Bacillaceae/Terribacillus_aidingensis/GCV
NZ_CP008934/2794249-2794364(+)/Bacillaceae/Geobacillus_stearothermophilus/GCV
NZ_CP010820/1718607-1718723(+)/Bacillaceae/Lysinibacillus_fusiformis/GCV
NZ_CP011008/3501659-3501748(-)/Bacillaceae/Bacillus_simplex/GCV
NZ_CP011974/3995996-3996086(-)/Bacillaceae/Bacillus_endophyticus/GCV
NZ_CP012024/2219786-2219865(-)/Bacillaceae/Bacillus_smithii/GCV
NZ_CP012152/1897559-1897634(-)/Bacillaceae/Anoxybacillus_gonensis/GCV
NZ_CP012600/1674291-1674389(-)/Bacillaceae/Bacillus_gobiensis/GCV
NZ_CP012712/3379287-3379372(-)/Bacillaceae/Geobacillus_thermoglucosidasius/GCV
NZ_CP014342/825516-825634(+)/Bacillaceae/Geobacillus_subterraneus/GCV
NZ_CP015506/4039197-4039278(-)/Bacillaceae/Bacillus_oceanisediminis/GCV
NZ_CP015911/2409496-2409597(-)/Bacillaceae/Bacillus_velezensis/GCV
NZ_LT603683/2822576-2822671(-)/Bacillaceae/Bacillus_glycinifermentans/GCV
NZ_CM000745/4807473-4807579(+)/Bacillaceae/Bacillus_pseudomycoides/TP
NC_010184/2253227-2253329(-)/Bacillaceae/Bacillus_weihenstephanensis/TP
NC_003909/2304703-2304805(-)/Bacillaceae/Bacillus_cereus/TP
NC_003997/2221505-2221607(-)/Bacillaceae/Bacillus_anthracis/TP
NC_022781/4886034-4886137(-)/Bacillaceae/Bacillus_toyonensis/TP
NC_014171/2223923-2224026(-)/Bacillaceae/Bacillus_thuringiensis/TP
NZ_CP007512/2078498-2078601(-)/Bacillaceae/Bacillus_bombysepticus/TP
