# Supplementary material for: Regulatory context drives conservation of glycine riboswitch aptamers
Source: PLoS Comput Biol. 2019 Dec 20;15(12):e1007564. doi: 10.1371/journal.pcbi.1007564 (PMC6944388; doi:10.1371/journal.pcbi.1007564)
Supplement: S4 Table — (XLSX) [file pcbi.1007564.s020.xlsx]

## Sheet: S4 Table
S4 Table: 168 Bacillaceae tandem riboswitch aptamer sequences used for graph clustering analysis.
NC_000964/2549510-2549601(-)/Bacillaceae/Bacillus_subtilis/apt_A/GCV
NC_000964/2549415-2549501(-)/Bacillaceae/Bacillus_subtilis/apt_B/GCV
NC_002570/2941515-2941599(-)/Bacillaceae/Bacillus_halodurans/apt_A/GCV
NC_002570/2941417-2941508(-)/Bacillaceae/Bacillus_halodurans/apt_B/GCV
NC_004193/1936239-1936320(-)/Bacillaceae/Oceanobacillus_iheyensis/apt_A/GCV
NC_004193/1936134-1936232(-)/Bacillaceae/Oceanobacillus_iheyensis/apt_B/GCV
NC_006270/2547470-2547564(-)/Bacillaceae/Bacillus_licheniformis/apt_A/GCV
NC_006270/2547365-2547461(-)/Bacillaceae/Bacillus_licheniformis/apt_B/GCV
NC_006510/2456261-2456339(-)/Bacillaceae/Geobacillus_kaustophilus/apt_A/GCV
NC_006510/2456138-2456251(-)/Bacillaceae/Geobacillus_kaustophilus/apt_B/GCV
NC_006582/2619867-2619950(-)/Bacillaceae/Bacillus_clausii/apt_A/GCV
NC_006582/2619777-2619858(-)/Bacillaceae/Bacillus_clausii/apt_B/GCV
NC_009328/2482969-2483047(-)/Bacillaceae/Geobacillus_thermodenitrificans/apt_A/GCV
NC_009328/2482843-2482959(-)/Bacillaceae/Geobacillus_thermodenitrificans/apt_B/GCV
NC_009725/2422935-2423025(-)/Bacillaceae/Bacillus_velezensis/apt_A/GCV
NC_009725/2422832-2422926(-)/Bacillaceae/Bacillus_velezensis/apt_B/GCV
NC_009848/2216166-2216263(-)/Bacillaceae/Bacillus_pumilus/apt_A/GCV
NC_009848/2216062-2216157(-)/Bacillaceae/Bacillus_pumilus/apt_B/GCV
NC_011567/927752-927830(+)/Bacillaceae/Anoxybacillus_flavithermus/apt_A/GCV
NC_011567/927839-927918(+)/Bacillaceae/Anoxybacillus_flavithermus/apt_B/GCV
NC_012793/2406395-2406473(-)/Bacillaceae/Geobacillus_sp/apt_A/GCV
NC_012793/2406302-2406387(-)/Bacillaceae/Geobacillus_sp/apt_B/GCV
NC_013411/218783-218861(+)/Bacillaceae/Geobacillus_sp/apt_A/GCV
NC_013411/218870-218985(+)/Bacillaceae/Geobacillus_sp/apt_B/GCV
NC_013791/2603007-2603091(-)/Bacillaceae/Bacillus_pseudofirmus/apt_A/GCV
NC_013791/2602920-2602996(-)/Bacillaceae/Bacillus_pseudofirmus/apt_B/GCV
NC_014019/4324732-4324814(-)/Bacillaceae/Bacillus_megaterium/apt_A/GCV
NC_014019/4324638-4324723(-)/Bacillaceae/Bacillus_megaterium/apt_B/GCV
NC_014479/2406250-2406341(-)/Bacillaceae/Bacillus_subtilis/apt_A/GCV
NC_014479/2406155-2406241(-)/Bacillaceae/Bacillus_subtilis/apt_B/GCV
NC_014551/2417373-2417463(-)/Bacillaceae/Bacillus_amyloliquefaciens/apt_A/GCV
NC_014551/2417270-2417364(-)/Bacillaceae/Bacillus_amyloliquefaciens/apt_B/GCV
NC_014639/2070309-2070399(-)/Bacillaceae/Bacillus_atrophaeus/apt_A/GCV
NC_014639/2070211-2070300(-)/Bacillaceae/Bacillus_atrophaeus/apt_B/GCV
NC_014650/1132999-1133077(+)/Bacillaceae/Geobacillus_sp/apt_A/GCV
NC_014650/1133085-1133169(+)/Bacillaceae/Geobacillus_sp/apt_B/GCV
NC_014829/1874207-1874289(+)/Bacillaceae/Bacillus_cellulosilyticus/apt_A/GCV
NC_014829/1874295-1874423(+)/Bacillaceae/Bacillus_cellulosilyticus/apt_B/GCV
NC_014915/2520626-2520704(-)/Bacillaceae/Geobacillus_sp/apt_A/GCV
NC_014915/2520503-2520616(-)/Bacillaceae/Geobacillus_sp/apt_B/GCV
NC_015634/1722764-1722844(-)/Bacillaceae/Bacillus_coagulans/apt_A/GCV
NC_015634/1722673-1722755(-)/Bacillaceae/Bacillus_coagulans/apt_B/GCV
NC_015660/1196878-1196956(+)/Bacillaceae/Geobacillus_thermoglucosidasius/apt_A/GCV
NC_015660/1196964-1197048(+)/Bacillaceae/Geobacillus_thermoglucosidasius/apt_B/GCV
NC_016023/3047686-3047766(+)/Bacillaceae/Bacillus_coagulans/apt_A/GCV
NC_016023/3047775-3047855(+)/Bacillaceae/Bacillus_coagulans/apt_B/GCV
NC_016047/2530173-2530264(-)/Bacillaceae/Bacillus_subtilis/apt_A/GCV
NC_016047/2530078-2530164(-)/Bacillaceae/Bacillus_subtilis/apt_B/GCV
NC_016593/2515909-2515987(-)/Bacillaceae/Geobacillus_thermoleovorans/apt_A/GCV
NC_016593/2515786-2515899(-)/Bacillaceae/Geobacillus_thermoleovorans/apt_B/GCV
NC_016784/2514621-2514711(-)/Bacillaceae/Bacillus_velezensis/apt_A/GCV
NC_016784/2514518-2514612(-)/Bacillaceae/Bacillus_velezensis/apt_B/GCV
NC_017061/2662425-2662515(-)/Bacillaceae/Bacillus_velezensis/apt_A/GCV
NC_017061/2662322-2662416(-)/Bacillaceae/Bacillus_velezensis/apt_B/GCV
NC_017195/2398174-2398265(-)/Bacillaceae/Bacillus_subtilis/apt_A/GCV
NC_017195/2398079-2398165(-)/Bacillaceae/Bacillus_subtilis/apt_B/GCV
NC_017668/2468944-2469020(-)/Bacillaceae/Halobacillus_halophilus/apt_A/GCV
NC_017668/2468839-2468934(-)/Bacillaceae/Halobacillus_halophilus/apt_B/GCV
NC_017743/2456064-2456155(-)/Bacillaceae/Bacillus_sp/apt_A/GCV
NC_017743/2455969-2456055(-)/Bacillaceae/Bacillus_sp/apt_B/GCV
NC_017912/2658551-2658641(-)/Bacillaceae/Bacillus_amyloliquefaciens/apt_A/GCV
NC_017912/2658448-2658542(-)/Bacillaceae/Bacillus_amyloliquefaciens/apt_B/GCV
NC_019842/2480102-2480192(-)/Bacillaceae/Bacillus_velezensis/apt_A/GCV
NC_019842/2479999-2480093(-)/Bacillaceae/Bacillus_velezensis/apt_B/GCV
NC_020272/1498766-1498856(+)/Bacillaceae/Bacillus_amyloliquefaciens/apt_A/GCV
NC_020272/1498865-1498959(+)/Bacillaceae/Bacillus_amyloliquefaciens/apt_B/GCV
NC_021171/3397617-3397695(-)/Bacillaceae/Bacillus_sp/apt_A/GCV
NC_021171/3397532-3397607(-)/Bacillaceae/Bacillus_sp/apt_B/GCV
NC_021362/2709101-2709195(-)/Bacillaceae/Bacillus_paralicheniformis/apt_A/GCV
NC_021362/2708995-2709092(-)/Bacillaceae/Bacillus_paralicheniformis/apt_B/GCV
NC_022080/2350223-2350301(-)/Bacillaceae/Geobacillus_sp/apt_A/GCV
NC_022080/2350098-2350213(-)/Bacillaceae/Geobacillus_sp/apt_B/GCV
NC_022524/3286024-3286101(-)/Bacillaceae/Bacillus_infantis/apt_A/GCV
NC_022524/3285939-3286014(-)/Bacillaceae/Bacillus_infantis/apt_B/GCV
NC_022653/2420010-2420100(-)/Bacillaceae/Bacillus_amyloliquefaciens/apt_A/GCV
NC_022653/2419907-2420001(-)/Bacillaceae/Bacillus_amyloliquefaciens/apt_B/GCV
NZ_AP013294/2865878-2865959(-)/Bacillaceae/Bacillus_sp/apt_A/GCV
NZ_AP013294/2865793-2865871(-)/Bacillaceae/Bacillus_sp/apt_B/GCV
NZ_AP014928/2205267-2205364(-)/Bacillaceae/Bacillus_pumilus/apt_A/GCV
NZ_AP014928/2205163-2205258(-)/Bacillaceae/Bacillus_pumilus/apt_B/GCV
NZ_CM001483/1078319-1078397(+)/Bacillaceae/Geobacillus_thermoglucosidans/apt_A/GCV
NZ_CM001483/1078405-1078489(+)/Bacillaceae/Geobacillus_thermoglucosidans/apt_B/GCV
NZ_CM001792/1912699-1912780(-)/Bacillaceae/Oceanobacillus_kimchii/apt_A/GCV
NZ_CM001792/1912594-1912692(-)/Bacillaceae/Oceanobacillus_kimchii/apt_B/GCV
NZ_CM002692/2459122-2459200(-)/Bacillaceae/Geobacillus_stearothermophilus/apt_A/GCV
NZ_CM002692/2459036-2459112(-)/Bacillaceae/Geobacillus_stearothermophilus/apt_B/GCV
NZ_CP003923/2412993-2413078(-)/Bacillaceae/Bacillus_lehensis/apt_A/GCV
NZ_CP003923/2412895-2412984(-)/Bacillaceae/Bacillus_lehensis/apt_B/GCV
NZ_CP006837/2927046-2927128(-)/Bacillaceae/Lysinibacillus_varians/apt_A/GCV
NZ_CP006837/2926932-2927037(-)/Bacillaceae/Lysinibacillus_varians/apt_B/GCV
NZ_CP006890/2652127-2652217(-)/Bacillaceae/Bacillus_velezensis/apt_A/GCV
NZ_CP006890/2652024-2652118(-)/Bacillaceae/Bacillus_velezensis/apt_B/GCV
NZ_CP007161/1859763-1859862(+)/Bacillaceae/Virgibacillus_sp/apt_A/GCV
NZ_CP007161/1859869-1859978(+)/Bacillaceae/Virgibacillus_sp/apt_B/GCV
NZ_CP007739/2295090-2295172(-)/Bacillaceae/Bacillus_methanolicus/apt_A/GCV
NZ_CP007739/2295003-2295081(-)/Bacillaceae/Bacillus_methanolicus/apt_B/GCV
NZ_CP008855/778913-778991(-)/Bacillaceae/Bacillus_sp/apt_A/GCV
NZ_CP008855/778828-778903(-)/Bacillaceae/Bacillus_sp/apt_B/GCV
NZ_CP008876/1734408-1734485(-)/Bacillaceae/Terribacillus_aidingensis/apt_A/GCV
NZ_CP008876/1734314-1734398(-)/Bacillaceae/Terribacillus_aidingensis/apt_B/GCV
NZ_CP008903/733183-733261(-)/Bacillaceae/Geobacillus_sp/apt_A/GCV
NZ_CP008903/733060-733175(-)/Bacillaceae/Geobacillus_sp/apt_B/GCV
NZ_CP008934/2794162-2794240(+)/Bacillaceae/Geobacillus_stearothermophilus/apt_A/GCV
NZ_CP008934/2794249-2794364(+)/Bacillaceae/Geobacillus_stearothermophilus/apt_B/GCV
NZ_CP009611/2444930-2445020(-)/Bacillaceae/Bacillus_subtilis/apt_A/GCV
NZ_CP009611/2444827-2444921(-)/Bacillaceae/Bacillus_subtilis/apt_B/GCV
NZ_CP009709/721275-721355(-)/Bacillaceae/Bacillus_coagulans/apt_A/GCV
NZ_CP009709/721184-721266(-)/Bacillaceae/Bacillus_coagulans/apt_B/GCV
NZ_CP009748/2420320-2420410(-)/Bacillaceae/Bacillus_subtilis/apt_A/GCV
NZ_CP009748/2420217-2420311(-)/Bacillaceae/Bacillus_subtilis/apt_B/GCV
NZ_CP009749/2480838-2480928(-)/Bacillaceae/Bacillus_subtilis/apt_A/GCV
NZ_CP009749/2480735-2480829(-)/Bacillaceae/Bacillus_subtilis/apt_B/GCV
NZ_CP009920/1299846-1299928(-)/Bacillaceae/Bacillus_megaterium/apt_A/GCV
NZ_CP009920/1299752-1299837(-)/Bacillaceae/Bacillus_megaterium/apt_B/GCV
NZ_CP009938/3068648-3068738(-)/Bacillaceae/Bacillus_sp/apt_A/GCV
NZ_CP009938/3068545-3068639(-)/Bacillaceae/Bacillus_sp/apt_B/GCV
NZ_CP010014/2156144-2156235(-)/Bacillaceae/Bacillus_sp/apt_A/GCV
NZ_CP010014/2156049-2156135(-)/Bacillaceae/Bacillus_sp/apt_B/GCV
NZ_CP010075/2217406-2217502(-)/Bacillaceae/Bacillus_sp/apt_A/GCV
NZ_CP010075/2217304-2217397(-)/Bacillaceae/Bacillus_sp/apt_B/GCV
NZ_CP010406/3568525-3568615(+)/Bacillaceae/Bacillus_sp/apt_A/GCV
NZ_CP010406/3568624-3568718(+)/Bacillaceae/Bacillus_sp/apt_B/GCV
NZ_CP010525/1603444-1603524(+)/Bacillaceae/Bacillus_coagulans/apt_A/GCV
NZ_CP010525/1603533-1603615(+)/Bacillaceae/Bacillus_coagulans/apt_B/GCV
NZ_CP010820/1718515-1718598(+)/Bacillaceae/Lysinibacillus_fusiformis/apt_A/GCV
NZ_CP010820/1718607-1718719(+)/Bacillaceae/Lysinibacillus_fusiformis/apt_B/GCV
NZ_CP011007/2233640-2233737(-)/Bacillaceae/Bacillus_pumilus/apt_A/GCV
NZ_CP011007/2233536-2233631(-)/Bacillaceae/Bacillus_pumilus/apt_B/GCV
NZ_CP011008/3501757-3501834(-)/Bacillaceae/Bacillus_simplex/apt_A/GCV
NZ_CP011008/3501666-3501748(-)/Bacillaceae/Bacillus_simplex/apt_B/GCV
NZ_CP011109/2082927-2083024(-)/Bacillaceae/Bacillus_pumilus/apt_A/GCV
NZ_CP011109/2082823-2082918(-)/Bacillaceae/Bacillus_pumilus/apt_B/GCV
NZ_CP011346/2597939-2598029(-)/Bacillaceae/Bacillus_velezensis/apt_A/GCV
NZ_CP011346/2597833-2597933(-)/Bacillaceae/Bacillus_velezensis/apt_B/GCV
NZ_CP011361/1138533-1138627(+)/Bacillaceae/Salimicrobium_jeotgali/apt_A/GCV
NZ_CP011361/1138636-1138713(+)/Bacillaceae/Salimicrobium_jeotgali/apt_B/GCV
NZ_CP011832/2370825-2370903(-)/Bacillaceae/Geobacillus_sp/apt_A/GCV
NZ_CP011832/2370702-2370817(-)/Bacillaceae/Geobacillus_sp/apt_B/GCV
NZ_CP011974/3996095-3996174(-)/Bacillaceae/Bacillus_endophyticus/apt_A/GCV
NZ_CP011974/3996002-3996087(-)/Bacillaceae/Bacillus_endophyticus/apt_B/GCV
NZ_CP012024/2219874-2219952(-)/Bacillaceae/Bacillus_smithii/apt_A/GCV
NZ_CP012024/2219793-2219865(-)/Bacillaceae/Bacillus_smithii/apt_B/GCV
NZ_CP012152/1897643-1897721(-)/Bacillaceae/Anoxybacillus_gonensis/apt_A/GCV
NZ_CP012152/1897559-1897633(-)/Bacillaceae/Anoxybacillus_gonensis/apt_B/GCV
NZ_CP012600/1674398-1674484(-)/Bacillaceae/Bacillus_gobiensis/apt_A/GCV
NZ_CP012600/1674298-1674389(-)/Bacillaceae/Bacillus_gobiensis/apt_B/GCV
NZ_CP012601/681422-681504(+)/Bacillaceae/Bacillus_sp/apt_A/GCV
NZ_CP012601/681514-681599(+)/Bacillaceae/Bacillus_sp/apt_B/GCV
NZ_CP012602/2037426-2037505(+)/Bacillaceae/Bacillus_sp/apt_A/GCV
NZ_CP012602/2037514-2037595(+)/Bacillaceae/Bacillus_sp/apt_B/GCV
NZ_CP013950/3735085-3735175(+)/Bacillaceae/Bacillus_sp/apt_A/GCV
NZ_CP013950/3735184-3735278(+)/Bacillaceae/Bacillus_sp/apt_B/GCV
NZ_CP013984/2409261-2409352(-)/Bacillaceae/Bacillus_subtilis/apt_A/GCV
NZ_CP013984/2409165-2409252(-)/Bacillaceae/Bacillus_subtilis/apt_B/GCV
NZ_CP014342/825429-825507(+)/Bacillaceae/Geobacillus_subterraneus/apt_A/GCV
NZ_CP014342/825516-825634(+)/Bacillaceae/Geobacillus_subterraneus/apt_B/GCV
NZ_CP014643/2310694-2310777(+)/Bacillaceae/Lysinibacillus_sphaericus/apt_A/GCV
NZ_CP014643/2310786-2310898(+)/Bacillaceae/Lysinibacillus_sphaericus/apt_B/GCV
NZ_CP014840/1408676-1408766(+)/Bacillaceae/Bacillus_subtilis/apt_A/GCV
NZ_CP014840/1408775-1408864(+)/Bacillaceae/Bacillus_subtilis/apt_B/GCV
NZ_CP015226/4221431-4221513(-)/Bacillaceae/Bacillus_sp/apt_A/GCV
NZ_CP015226/4221337-4221422(-)/Bacillaceae/Bacillus_sp/apt_B/GCV
NZ_CP015506/4039287-4039364(-)/Bacillaceae/Bacillus_oceanisediminis/apt_A/GCV
NZ_CP015506/4039202-4039280(-)/Bacillaceae/Bacillus_oceanisediminis/apt_B/GCV
NZ_CP015911/2409606-2409695(-)/Bacillaceae/Bacillus_velezensis/apt_A/GCV
NZ_CP015911/2409503-2409597(-)/Bacillaceae/Bacillus_velezensis/apt_B/GCV
NZ_LT603683/2822680-2822774(-)/Bacillaceae/Bacillus_glycinifermentans/apt_A/GCV
NZ_LT603683/2822576-2822670(-)/Bacillaceae/Bacillus_glycinifermentans/apt_B/GCV
