# Supplementary material for: Regulatory context drives conservation of glycine riboswitch aptamers
Source: PLoS Comput Biol. 2019 Dec 20;15(12):e1007564. doi: 10.1371/journal.pcbi.1007564 (PMC6944388; doi:10.1371/journal.pcbi.1007564)
Supplement: S5 Table — (XLSX) [file pcbi.1007564.s021.xlsx]

## Sheet: S5 Table
S5 Table: 72 Vibrionaceae tandem riboswitch aptamer sequences used for graph clustering analysis.
NC_002505/1520526-1520651(-)/Vibrionaceae/Vibrio_cholerae/apt_A/TP
NC_002505/1520433-1520518(-)/Vibrionaceae/Vibrio_cholerae/apt_B/TP
NC_004459/2743757-2743881(+)/Vibrionaceae/Vibrio_vulnificus/apt_A/TP
NC_004459/2743889-2743974(+)/Vibrionaceae/Vibrio_vulnificus/apt_B/TP
NC_004603/1855943-1856046(+)/Vibrionaceae/Vibrio_parahaemolyticus/apt_A/TP
NC_004603/1856054-1856141(+)/Vibrionaceae/Vibrio_parahaemolyticus/apt_B/TP
NC_005139/1639349-1639473(-)/Vibrionaceae/Vibrio_vulnificus/apt_A/TP
NC_005139/1639256-1639341(-)/Vibrionaceae/Vibrio_vulnificus/apt_B/TP
NC_006840/1607743-1607847(+)/Vibrionaceae/Vibrio_fischeri/apt_A/TP
NC_006840/1607855-1607946(+)/Vibrionaceae/Vibrio_fischeri/apt_B/TP
NC_009457/1078941-1079066(-)/Vibrionaceae/Vibrio_cholerae/apt_A/TP
NC_009457/1078848-1078933(-)/Vibrionaceae/Vibrio_cholerae/apt_B/TP
NC_009783/2485134-2485237(+)/Vibrionaceae/Vibrio_campbellii/apt_A/TP
NC_009783/2485245-2485332(+)/Vibrionaceae/Vibrio_campbellii/apt_B/TP
NC_011184/1633227-1633331(+)/Vibrionaceae/Vibrio_fischeri/apt_A/TP
NC_011184/1633339-1633430(+)/Vibrionaceae/Vibrio_fischeri/apt_B/TP
NC_011312/1917432-1917534(+)/Vibrionaceae/Aliivibrio_salmonicida/apt_A/TP
NC_011312/1917542-1917633(+)/Vibrionaceae/Aliivibrio_salmonicida/apt_B/TP
NC_013456/2228330-2228433(+)/Vibrionaceae/Vibrio_antiquarius/apt_A/TP
NC_013456/2228441-2228526(+)/Vibrionaceae/Vibrio_antiquarius/apt_B/TP
NC_015633/1730387-1730501(-)/Vibrionaceae/Vibrio_anguillarum/apt_A/TP
NC_015633/1730300-1730379(-)/Vibrionaceae/Vibrio_anguillarum/apt_B/TP
NC_016602/2046034-2046152(+)/Vibrionaceae/Vibrio_furnissii/apt_A/TP
NC_016602/2046160-2046250(+)/Vibrionaceae/Vibrio_furnissii/apt_B/TP
NC_016613/1821150-1821253(+)/Vibrionaceae/Vibrio_sp/apt_A/TP
NC_016613/1821261-1821347(+)/Vibrionaceae/Vibrio_sp/apt_B/TP
NC_017270/1416420-1416545(-)/Vibrionaceae/Vibrio_cholerae/apt_A/TP
NC_017270/1416327-1416412(-)/Vibrionaceae/Vibrio_cholerae/apt_B/TP
NC_022349/470980-471083(-)/Vibrionaceae/Vibrio_alginolyticus/apt_A/TP
NC_022349/470887-470972(-)/Vibrionaceae/Vibrio_alginolyticus/apt_B/TP
NC_022528/1969588-1969662(+)/Vibrionaceae/Vibrio_nigripulchritudo/apt_A/TP
NC_022528/1969670-1969749(+)/Vibrionaceae/Vibrio_nigripulchritudo/apt_B/TP
NZ_AOCM01000113/12937-13061(-)/Vibrionaceae/Vibrio_vulnificus/apt_A/TP
NZ_AOCM01000113/12844-12929(-)/Vibrionaceae/Vibrio_vulnificus/apt_B/TP
NZ_CP009261/1622741-1622865(-)/Vibrionaceae/Vibrio_vulnificus/apt_A/TP
NZ_CP009261/1622648-1622733(-)/Vibrionaceae/Vibrio_vulnificus/apt_B/TP
NZ_CP009264/1183435-1183538(-)/Vibrionaceae/Vibrio_coralliilyticus/apt_A/TP
NZ_CP009264/1183337-1183427(-)/Vibrionaceae/Vibrio_coralliilyticus/apt_B/TP
NZ_CP009354/1442249-1442352(-)/Vibrionaceae/Vibrio_tubiashii/apt_A/TP
NZ_CP009354/1442161-1442241(-)/Vibrionaceae/Vibrio_tubiashii/apt_B/TP
NZ_CP009847/1884818-1884921(+)/Vibrionaceae/Vibrio_parahaemolyticus/apt_A/TP
NZ_CP009847/1884929-1885016(+)/Vibrionaceae/Vibrio_parahaemolyticus/apt_B/TP
NZ_CP011406/1684600-1684703(-)/Vibrionaceae/Vibrio_parahaemolyticus/apt_A/TP
NZ_CP011406/1684505-1684592(-)/Vibrionaceae/Vibrio_parahaemolyticus/apt_B/TP
NZ_CP011460/1509768-1509882(+)/Vibrionaceae/Vibrio_anguillarum/apt_A/TP
NZ_CP011460/1509890-1509969(+)/Vibrionaceae/Vibrio_anguillarum/apt_B/TP
NZ_CP013484/550060-550163(-)/Vibrionaceae/Vibrio_alginolyticus/apt_A/TP
NZ_CP013484/549967-550052(-)/Vibrionaceae/Vibrio_alginolyticus/apt_B/TP
NZ_CP014035/1314775-1314893(+)/Vibrionaceae/Vibrio_fluvialis/apt_A/TP
NZ_CP014035/1314901-1314991(+)/Vibrionaceae/Vibrio_fluvialis/apt_B/TP
NZ_CP014038/335940-336043(+)/Vibrionaceae/Vibrio_harveyi/apt_A/TP
NZ_CP014038/336051-336138(+)/Vibrionaceae/Vibrio_harveyi/apt_B/TP
NZ_CP014043/2211708-2211832(-)/Vibrionaceae/Vibrio_mimicus/apt_A/TP
NZ_CP014043/2211615-2211700(-)/Vibrionaceae/Vibrio_mimicus/apt_B/TP
NZ_CP016177/1449576-1449672(+)/Vibrionaceae/Vibrio_breoganii/apt_A/TP
NZ_CP016177/1449680-1449772(+)/Vibrionaceae/Vibrio_breoganii/apt_B/TP
NZ_CP016307/1666914-1667019(-)/Vibrionaceae/Vibrio_scophthalmi/apt_A/TP
NZ_CP016307/1666813-1666906(-)/Vibrionaceae/Vibrio_scophthalmi/apt_B/TP
NZ_CP016324/1619629-1619754(+)/Vibrionaceae/Vibrio_cholerae/apt_A/TP
NZ_CP016324/1619762-1619847(+)/Vibrionaceae/Vibrio_cholerae/apt_B/TP
NZ_CP016345/1812579-1812682(+)/Vibrionaceae/Vibrio_natriegens/apt_A/TP
NZ_CP016345/1812690-1812776(+)/Vibrionaceae/Vibrio_natriegens/apt_B/TP
NZ_CP016347/1636869-1636972(-)/Vibrionaceae/Vibrio_natriegens/apt_A/TP
NZ_CP016347/1636775-1636861(-)/Vibrionaceae/Vibrio_natriegens/apt_B/TP
NZ_CP016351/1896939-1897042(+)/Vibrionaceae/Vibrio_natriegens/apt_A/TP
NZ_CP016351/1897050-1897136(+)/Vibrionaceae/Vibrio_natriegens/apt_B/TP
NZ_CP016556/3410084-3410187(-)/Vibrionaceae/Vibrio_coralliilyticus/apt_A/TP
NZ_CP016556/3409986-3410076(-)/Vibrionaceae/Vibrio_coralliilyticus/apt_B/TP
NZ_LGLS01000001/580810-580913(+)/Vibrionaceae/Vibrio_coralliilyticus/apt_A/TP
NZ_LGLS01000001/580921-581011(+)/Vibrionaceae/Vibrio_coralliilyticus/apt_B/TP
NZ_LN554846/1395791-1395893(-)/Vibrionaceae/Aliivibrio_wodanis/apt_A/TP
NZ_LN554846/1395692-1395783(-)/Vibrionaceae/Aliivibrio_wodanis/apt_B/TP
