# Supplementary material for: Regulatory context drives conservation of glycine riboswitch aptamers
Source: PLoS Comput Biol. 2019 Dec 20;15(12):e1007564. doi: 10.1371/journal.pcbi.1007564 (PMC6944388; doi:10.1371/journal.pcbi.1007564)
Supplement: S6 Table — (XLSX) [file pcbi.1007564.s022.xlsx]

## Sheet: S6 Table
S6 Table: 782 glycine riboswitch singleton aptamer sequences labeled by type.
NC_002745/1576871-1576958(-)/Firmicutes/Staphylococcus_aureus/singlet_0/GCV
NC_002758/1653283-1653370(-)/Firmicutes/Staphylococcus_aureus/singlet_0/GCV
NC_002944/1693368-1693455(+)/Actinobacteria/Mycobacterium_avium/singlet_0/GCV
NC_002951/1629949-1630036(-)/Firmicutes/Staphylococcus_aureus/singlet_0/GCV
NC_002952/1687639-1687726(-)/Firmicutes/Staphylococcus_aureus/singlet_0/GCV
NC_002953/1602173-1602260(-)/Firmicutes/Staphylococcus_aureus/singlet_0/GCV
NC_003923/1622418-1622505(-)/Firmicutes/Staphylococcus_aureus/singlet_0/GCV
NC_004116/1147549-1147671(+)/Firmicutes/Streptococcus_agalactiae/singlet_0/TP
NC_004350/1115970-1116039(+)/Firmicutes/Streptococcus_mutans/singlet_0/TP
NC_004368/1250645-1250767(+)/Firmicutes/Streptococcus_agalactiae/singlet_0/TP
NC_006177/3096082-3096178(-)/Firmicutes/Symbiobacterium_thermophilum/singlet_0/OTHER
NC_007347/3638456-3638534(+)/Proteobacteria/Ralstonia_eutropha/singlet_0/GCV
NC_007432/1203256-1203378(+)/Firmicutes/Streptococcus_agalactiae/singlet_0/TP
NC_007614/228143-228238(-)/Proteobacteria/Nitrosospira_multiformis/singlet_0/GCV
NC_007622/1532050-1532137(-)/Firmicutes/Staphylococcus_aureus/singlet_0/GCV
NC_007793/1652785-1652872(-)/Firmicutes/Staphylococcus_aureus/singlet_0/GCV
NC_007795/1555988-1556075(-)/Firmicutes/Staphylococcus_aureus/singlet_0/GCV
NC_007907/4798232-4798312(-)/Firmicutes/Desulfitobacterium_hafniense/singlet_0/OTHER
NC_007973/3761303-3761380(+)/Proteobacteria/Cupriavidus_metallidurans/singlet_0/GCV
NC_007974/2332733-2332820(+)/Proteobacteria/Cupriavidus_metallidurans/singlet_0/GLY_MET
NC_008146/3007263-3007351(-)/Actinobacteria/Mycobacterium_sp/singlet_0/GCV
NC_008268/963522-963635(-)/Actinobacteria/Rhodococcus_jostii/singlet_0/GCV
NC_008344/2070207-2070293(-)/Proteobacteria/Nitrosomonas_eutropha/singlet_0/GCV
NC_008705/3025151-3025239(-)/Actinobacteria/Mycobacterium_sp/singlet_0/GCV
NC_008752/3470675-3470795(+)/Proteobacteria/Acidovorax_citrulli/singlet_0/GCV
NC_008752/5005963-5006060(+)/Proteobacteria/Acidovorax_citrulli/singlet_0/GLY_MET
NC_009077/2998451-2998539(-)/Actinobacteria/Mycobacterium_sp/singlet_0/GCV
NC_009380/2673652-2673741(-)/Actinobacteria/Salinispora_tropica/singlet_0/GCV
NC_009487/1701651-1701738(-)/Firmicutes/Staphylococcus_aureus/singlet_0/GCV
NC_009632/1701525-1701612(-)/Firmicutes/Staphylococcus_aureus/singlet_0/GCV
NC_009633/3462240-3462320(+)/Firmicutes/Alkaliphilus_metalliredigens/singlet_0/OTHER
NC_009641/1612787-1612874(-)/Firmicutes/Staphylococcus_aureus/singlet_0/GCV
NC_009706/769790-769871(-)/Firmicutes/Clostridium_kluyveri/singlet_0/OTHER
NC_009782/1654683-1654770(-)/Firmicutes/Staphylococcus_aureus/singlet_0/GCV
NC_009831/4748515-4748664(-)/Proteobacteria/Shewanella_sediminis/singlet_0/TP
NC_009953/2875689-2875778(-)/Actinobacteria/Salinispora_arenicola/singlet_0/GCV
NC_010002/4732127-4732235(+)/Proteobacteria/Delftia_acidovorans/singlet_0/GCV
NC_010079/1653375-1653462(-)/Firmicutes/Staphylococcus_aureus/singlet_0/GCV
NC_010506/4619903-4620018(-)/Proteobacteria/Shewanella_woodyi/singlet_0/TP
NC_010524/3723425-3723507(+)/Proteobacteria/Leptothrix_cholodnii/singlet_0/TP
NC_011663/1002919-1003055(+)/Proteobacteria/Shewanella_baltica/singlet_0/TP
NC_011753/1389794-1389914(-)/Proteobacteria/Vibrio_tasmaniensis/singlet_0/TP
NC_011830/1219406-1219486(+)/Firmicutes/Desulfitobacterium_hafniense/singlet_0/OTHER
NC_011837/769765-769846(-)/Firmicutes/Clostridium_kluyveri/singlet_0/OTHER
NC_011999/1288490-1288565(-)/Firmicutes/Macrococcus_caseolyticus/singlet_0/GCV
NC_012522/664679-664786(-)/Actinobacteria/Rhodococcus_opacus/singlet_0/GCV
NC_012791/822769-822863(-)/Proteobacteria/Variovorax_paradoxus/singlet_0/GLY_MET
NC_012803/318030-318136(+)/Actinobacteria/Micrococcus_luteus/singlet_0/GCV
NC_012943/2347220-2347307(-)/Actinobacteria/Mycobacterium_tuberculosis/singlet_0/GCV
NC_013093/6369333-6369415(-)/Actinobacteria/Actinosynnema_mirum/singlet_0/GCV
NC_013165/2795479-2795572(-)/Actinobacteria/Slackia_heliotrinireducens/singlet_0/TP
NC_013441/2957852-2957947(-)/Actinobacteria/Gordonia_bronchialis/singlet_0/GCV
NC_013450/1591119-1591206(-)/Firmicutes/Staphylococcus_aureus/singlet_0/GCV
NC_013521/46303-46404(+)/Actinobacteria/Sanguibacter_keddieii/singlet_0/GCV
NC_013893/1413864-1413953(+)/Firmicutes/Staphylococcus_lugdunensis/singlet_0/GCV
NC_013928/910302-910371(-)/Firmicutes/Streptococcus_mutans/singlet_0/TP
NC_014011/1428648-1428755(-)/Synergistetes/Aminobacterium_colombiense/singlet_0/OTHER
NC_014165/1085978-1086065(-)/Actinobacteria/Thermobispora_bispora/singlet_0/GCV
NC_014328/3228387-3228466(+)/Firmicutes/Clostridium_ljungdahlii/singlet_0/OTHER
NC_014483/4053479-4053557(-)/Firmicutes/Paenibacillus_polymyxa/singlet_0/TP
NC_014539/3950709-3950800(+)/Proteobacteria/Burkholderia_sp/singlet_0/GCV
NC_014624/1317373-1317451(+)/Firmicutes/Eubacterium_limosum/singlet_0/TP
NC_014640/6045891-6046001(-)/Proteobacteria/Achromobacter_xylosoxidans/singlet_0/GCV
NC_014925/1304501-1304586(-)/Firmicutes/Staphylococcus_pseudintermedius/singlet_0/GCV
NC_015138/5036675-5036772(+)/Proteobacteria/Acidovorax_avenae/singlet_0/GLY_MET
NC_015291/1570417-1570493(-)/Firmicutes/Streptococcus_oralis/singlet_0/TP
NC_015385/888585-888673(+)/Spirochaetes/Treponema_succinifaciens/singlet_0/TP
NC_015433/243709-243803(+)/Firmicutes/Streptococcus_suis/singlet_0/TP
NC_015434/3603550-3603638(-)/Actinobacteria/Verrucosispora_maris/singlet_0/GCV
NC_015514/4173243-4173324(-)/Actinobacteria/Cellulomonas_fimi/singlet_0/GCV
NC_015563/2861620-2861728(-)/Proteobacteria/Delftia_sp/singlet_0/GCV
NC_015576/2096336-2096419(+)/Actinobacteria/Mycobacterium_sinense/singlet_0/GCV
NC_015760/1112053-1112149(-)/Firmicutes/Streptococcus_salivarius/singlet_0/TP
NC_016002/3438442-3438527(-)/Proteobacteria/Pseudogulbenkiania_sp/singlet_0/GCV
NC_016011/1352611-1352692(+)/Firmicutes/Listeria_ivanovii/singlet_0/GCV
NC_016048/120153-120225(+)/Firmicutes/Oscillibacter_valericigenes/singlet_0/TP
NC_016078/498931-499014(+)/Proteobacteria/Pelagibacterium_halotolerans/singlet_0/GCV
NC_016148/1361420-1361524(-)/Synergistetes/Thermovirga_lienii/singlet_0/OTHER
NC_016768/2343951-2344038(-)/Actinobacteria/Mycobacterium_tuberculosis/singlet_0/GCV
NC_016907/69039-69145(+)/Actinobacteria/Gordonia_polyisoprenivorans/singlet_0/GCV
NC_016912/1513616-1513703(-)/Firmicutes/Staphylococcus_aureus/singlet_0/GCV
NC_016928/1623108-1623195(-)/Firmicutes/Staphylococcus_aureus/singlet_0/GCV
NC_016941/1539556-1539642(-)/Firmicutes/Staphylococcus_argenteus/singlet_0/GCV
NC_017093/4414241-4414322(-)/Actinobacteria/Actinoplanes_missouriensis/singlet_0/GCV
NC_017331/1666967-1667054(-)/Firmicutes/Staphylococcus_aureus/singlet_0/GCV
NC_017333/1690674-1690761(-)/Firmicutes/Staphylococcus_aureus/singlet_0/GCV
NC_017337/1612311-1612397(-)/Firmicutes/Staphylococcus_aureus/singlet_0/GCV
NC_017338/1613148-1613235(-)/Firmicutes/Staphylococcus_aureus/singlet_0/GCV
NC_017340/1611422-1611509(-)/Firmicutes/Staphylococcus_aureus/singlet_0/GCV
NC_017341/1624788-1624875(-)/Firmicutes/Staphylococcus_aureus/singlet_0/GCV
NC_017342/1697490-1697577(+)/Firmicutes/Staphylococcus_aureus/singlet_0/GCV
NC_017343/1531289-1531376(-)/Firmicutes/Staphylococcus_aureus/singlet_0/GCV
NC_017347/1625084-1625171(-)/Firmicutes/Staphylococcus_aureus/singlet_0/GCV
NC_017349/1601107-1601194(-)/Firmicutes/Staphylococcus_aureus/singlet_0/GCV
NC_017351/1651885-1651972(-)/Firmicutes/Staphylococcus_aureus/singlet_0/GCV
NC_017353/1443456-1443545(+)/Firmicutes/Staphylococcus_lugdunensis/singlet_0/GCV
NC_017673/1511921-1512008(-)/Firmicutes/Staphylococcus_aureus/singlet_0/GCV
NC_017763/1615934-1616021(-)/Firmicutes/Staphylococcus_aureus/singlet_0/GCV
NC_017768/922860-922929(-)/Firmicutes/Streptococcus_mutans/singlet_0/TP
NC_018017/1041279-1041359(+)/Firmicutes/Desulfitobacterium_dehalogenans/singlet_0/OTHER
NC_018027/2851539-2851625(+)/Actinobacteria/Mycobacterium_chubuense/singlet_0/GCV
NC_018078/2347102-2347189(-)/Actinobacteria/Mycobacterium_tuberculosis/singlet_0/GCV
NC_018089/1098316-1098385(+)/Firmicutes/Streptococcus_mutans/singlet_0/TP
NC_018524/4297874-4297954(+)/Actinobacteria/Nocardiopsis_alba/singlet_0/GCV
NC_018525/2294193-2294276(+)/Proteobacteria/Pectobacterium_carotovorum/singlet_0/TP
NC_018581/3026835-3026926(-)/Actinobacteria/Gordonia_sp/singlet_0/GCV
NC_018608/1623681-1623768(-)/Firmicutes/Staphylococcus_aureus/singlet_0/GCV
NC_018646/1157511-1157633(+)/Firmicutes/Streptococcus_agalactiae/singlet_0/TP
NC_018697/2049640-2049718(-)/Proteobacteria/Cycloclasticus_sp/singlet_0/GCV
NC_020529/1555408-1555495(-)/Firmicutes/Staphylococcus_aureus/singlet_0/GCV
NC_020532/1555708-1555795(-)/Firmicutes/Staphylococcus_aureus/singlet_0/GCV
NC_020533/1555344-1555431(-)/Firmicutes/Staphylococcus_aureus/singlet_0/GCV
NC_020536/1555390-1555477(-)/Firmicutes/Staphylococcus_aureus/singlet_0/GCV
NC_020537/1555161-1555248(-)/Firmicutes/Staphylococcus_aureus/singlet_0/GCV
NC_020561/288142-288247(-)/Proteobacteria/Sphingomonas_sp/singlet_0/GCV
NC_020564/1555397-1555484(-)/Firmicutes/Staphylococcus_aureus/singlet_0/GCV
NC_020566/1555349-1555436(-)/Firmicutes/Staphylococcus_aureus/singlet_0/GCV
NC_020568/1555213-1555300(-)/Firmicutes/Staphylococcus_aureus/singlet_0/GCV
NC_021059/1636473-1636560(-)/Firmicutes/Staphylococcus_aureus/singlet_0/GCV
NC_021182/4174192-4174272(-)/Firmicutes/Clostridium_pasteurianum/singlet_0/OTHER
NC_021200/2515791-2515878(-)/Actinobacteria/Mycobacterium_avium/singlet_0/GCV
NC_021285/3116831-3116941(+)/Proteobacteria/Achromobacter_xylosoxidans/singlet_0/GCV
NC_021485/1173029-1173151(+)/Firmicutes/Streptococcus_agalactiae/singlet_0/TP
NC_021486/1150859-1150981(+)/Firmicutes/Streptococcus_agalactiae/singlet_0/TP
NC_021554/1626386-1626473(-)/Firmicutes/Staphylococcus_aureus/singlet_0/GCV
NC_021670/1729549-1729636(-)/Firmicutes/Staphylococcus_aureus/singlet_0/GCV
NC_021917/478326-478404(+)/Proteobacteria/Cycloclasticus_zancles/singlet_0/GCV
NC_022113/1554452-1554539(-)/Firmicutes/Staphylococcus_aureus/singlet_0/GCV
NC_022222/1526428-1526515(-)/Firmicutes/Staphylococcus_aureus/singlet_0/GCV
NC_022226/1543673-1543760(-)/Firmicutes/Staphylococcus_aureus/singlet_0/GCV
NC_022442/1623196-1623283(-)/Firmicutes/Staphylococcus_aureus/singlet_0/GCV
NC_022443/1562605-1562692(-)/Firmicutes/Staphylococcus_aureus/singlet_0/GCV
NC_022516/250292-250386(+)/Firmicutes/Streptococcus_suis/singlet_0/TP
NC_022567/2147388-2147481(+)/Actinobacteria/Adlercreutzia_equolifaciens/singlet_0/TP
NC_022571/3840542-3840615(-)/Firmicutes/Clostridium_saccharobutylicum/singlet_0/TP
NC_022592/986597-986676(+)/Firmicutes/Clostridium_autoethanogenum/singlet_0/OTHER
NC_022604/1668147-1668234(-)/Firmicutes/Staphylococcus_aureus/singlet_0/GCV
NC_022665/214056-214150(-)/Firmicutes/Streptococcus_suis/singlet_0/TP
NZ_AP014652/1559495-1559582(-)/Firmicutes/Staphylococcus_aureus/singlet_0/GCV
NZ_AP014653/1559495-1559582(-)/Firmicutes/Staphylococcus_aureus/singlet_0/GCV
NZ_AP014942/1571963-1572050(-)/Firmicutes/Staphylococcus_aureus/singlet_0/GCV
NZ_AP017320/1654444-1654531(-)/Firmicutes/Staphylococcus_aureus/singlet_0/GCV
NZ_CCSE01000001/796366-796446(+)/Firmicutes/Jeotgalicoccus_sp/singlet_0/GCV
NZ_CM000952/2219376-2219463(+)/Firmicutes/Staphylococcus_aureus/singlet_0/GCV
NZ_CM001149/756331-756427(+)/Actinobacteria/Rhodococcus_equi/singlet_0/GCV
NZ_CM001438/3989728-3989832(+)/Proteobacteria/Burkholderiales_bacterium/singlet_0/GCV
NZ_CM001487/679472-679559(-)/Firmicutes/Eubacterium_cellulosolvens/singlet_0/TP
NZ_CM002132/1194545-1194641(-)/Firmicutes/Streptococcus_sp/singlet_0/TP
NZ_CM003594/2250613-2250740(+)/Proteobacteria/Psychrobacter_sp/singlet_0/GCV
NZ_CP002007/243475-243569(+)/Firmicutes/Streptococcus_suis/singlet_0/TP
NZ_CP003949/5172988-5173101(-)/Actinobacteria/Rhodococcus_opacus/singlet_0/GCV
NZ_CP004078/5201331-5201397(-)/Firmicutes/Paenibacillus_sabinae/singlet_0/TP
NZ_CP005974/1990877-1990956(-)/Proteobacteria/Photobacterium_gaetbulicola/singlet_0/TP
NZ_CP006630/1610565-1610652(-)/Firmicutes/Staphylococcus_aureus/singlet_0/GCV
NZ_CP006910/1152980-1153102(+)/Firmicutes/Streptococcus_agalactiae/singlet_0/TP
NZ_CP007016/1115853-1115922(+)/Firmicutes/Streptococcus_mutans/singlet_0/TP
NZ_CP007032/2758647-2758728(-)/Firmicutes/Desulfitobacterium_metallireducens/singlet_0/OTHER
NZ_CP007172/1399240-1399321(+)/Firmicutes/Listeria_ivanovii/singlet_0/GCV
NZ_CP007176/1659141-1659228(-)/Firmicutes/Staphylococcus_aureus/singlet_0/GCV
NZ_CP007208/1035762-1035858(-)/Firmicutes/Staphylococcus_xylosus/singlet_0/GCV
NZ_CP007220/2402285-2402368(+)/Actinobacteria/Mycobacterium_chelonae/singlet_0/GCV
NZ_CP007437/318053-318159(+)/Actinobacteria/Micrococcus_luteus/singlet_0/GCV
NZ_CP007454/2313901-2313988(+)/Firmicutes/Staphylococcus_aureus/singlet_0/GCV
NZ_CP007499/1729687-1729774(-)/Firmicutes/Staphylococcus_aureus/singlet_0/GCV
NZ_CP007539/1642331-1642418(-)/Firmicutes/Staphylococcus_aureus/singlet_0/GCV
NZ_CP007570/1204598-1204720(+)/Firmicutes/Streptococcus_agalactiae/singlet_0/TP
NZ_CP007571/1234769-1234891(+)/Firmicutes/Streptococcus_agalactiae/singlet_0/TP
NZ_CP007572/1230979-1231101(+)/Firmicutes/Streptococcus_agalactiae/singlet_0/TP
NZ_CP007631/1201993-1202115(+)/Firmicutes/Streptococcus_agalactiae/singlet_0/TP
NZ_CP007632/1123273-1123395(+)/Firmicutes/Streptococcus_agalactiae/singlet_0/TP
NZ_CP007657/1635805-1635892(-)/Firmicutes/Staphylococcus_aureus/singlet_0/GCV
NZ_CP007659/1630121-1630208(-)/Firmicutes/Staphylococcus_aureus/singlet_0/GCV
NZ_CP007670/1634465-1634552(-)/Firmicutes/Staphylococcus_aureus/singlet_0/GCV
NZ_CP007672/1622092-1622179(-)/Firmicutes/Staphylococcus_aureus/singlet_0/GCV
NZ_CP007674/1618964-1619051(-)/Firmicutes/Staphylococcus_aureus/singlet_0/GCV
NZ_CP007676/1623708-1623795(-)/Firmicutes/Staphylococcus_aureus/singlet_0/GCV
NZ_CP007690/1653372-1653459(-)/Firmicutes/Staphylococcus_aureus/singlet_0/GCV
NZ_CP007739/592729-592792(-)/Firmicutes/Bacillus_methanolicus/singlet_0/OTHER
NZ_CP008724/1368020-1368116(+)/Firmicutes/Staphylococcus_xylosus/singlet_0/GCV
NZ_CP009267/3593879-3593958(-)/Firmicutes/Clostridium_pasteurianum/singlet_0/OTHER
NZ_CP009268/3594087-3594166(-)/Firmicutes/Clostridium_pasteurianum/singlet_0/OTHER
NZ_CP009361/1609070-1609157(-)/Firmicutes/Staphylococcus_aureus/singlet_0/GCV
NZ_CP009448/5405172-5405282(-)/Proteobacteria/Achromobacter_xylosoxidans/singlet_0/GCV
NZ_CP009554/1657826-1657913(-)/Firmicutes/Staphylococcus_aureus/singlet_0/GCV
NZ_CP009575/1447806-1447887(+)/Firmicutes/Listeria_ivanovii/singlet_0/GCV
NZ_CP009576/1526057-1526138(+)/Firmicutes/Listeria_ivanovii/singlet_0/GCV
NZ_CP009577/1399236-1399317(+)/Firmicutes/Listeria_ivanovii/singlet_0/GCV
NZ_CP009623/728092-728173(-)/Firmicutes/Staphylococcus_agnetis/singlet_0/GCV
NZ_CP009681/866776-866863(+)/Firmicutes/Staphylococcus_aureus/singlet_0/GCV
NZ_CP009687/4000376-4000454(+)/Firmicutes/Clostridium_aceticum/singlet_0/OTHER
NZ_CP009828/1670652-1670739(-)/Firmicutes/Staphylococcus_aureus/singlet_0/GCV
NZ_CP010113/2488504-2488591(-)/Actinobacteria/Mycobacterium_avium/singlet_0/GCV
NZ_CP010114/2491211-2491298(-)/Actinobacteria/Mycobacterium_avium/singlet_0/GCV
NZ_CP010295/1652782-1652869(-)/Firmicutes/Staphylococcus_aureus/singlet_0/GCV
NZ_CP010296/1652782-1652869(-)/Firmicutes/Staphylococcus_aureus/singlet_0/GCV
NZ_CP010297/1652782-1652869(-)/Firmicutes/Staphylococcus_aureus/singlet_0/GCV
NZ_CP010298/1652781-1652868(-)/Firmicutes/Staphylococcus_aureus/singlet_0/GCV
NZ_CP010299/1652782-1652869(-)/Firmicutes/Staphylococcus_aureus/singlet_0/GCV
NZ_CP010300/1652782-1652869(-)/Firmicutes/Staphylococcus_aureus/singlet_0/GCV
NZ_CP010319/1086894-1087016(+)/Firmicutes/Streptococcus_agalactiae/singlet_0/TP
NZ_CP010402/1597648-1597735(-)/Firmicutes/Staphylococcus_aureus/singlet_0/GCV
NZ_CP010526/1691522-1691609(-)/Firmicutes/Staphylococcus_aureus/singlet_0/GCV
NZ_CP010867/1172824-1172946(+)/Firmicutes/Streptococcus_agalactiae/singlet_0/TP
NZ_CP010890/1583286-1583373(-)/Firmicutes/Staphylococcus_aureus/singlet_0/GCV
NZ_CP010946/2337694-2337777(+)/Actinobacteria/Mycobacterium_chelonae/singlet_0/GCV
NZ_CP010989/2365768-2365853(+)/Actinobacteria/Pseudonocardia_sp/singlet_0/GCV
NZ_CP010998/781764-781851(-)/Firmicutes/Staphylococcus_aureus/singlet_0/GCV
NZ_CP011129/187548-187644(+)/Proteobacteria/Lysobacter_antibioticus/singlet_0/OTHER
NZ_CP011147/1558608-1558695(-)/Firmicutes/Staphylococcus_aureus/singlet_0/GCV
NZ_CP011325/1158749-1158871(+)/Firmicutes/Streptococcus_agalactiae/singlet_0/TP
NZ_CP011326/1152893-1153015(+)/Firmicutes/Streptococcus_agalactiae/singlet_0/TP
NZ_CP011327/1158545-1158667(+)/Firmicutes/Streptococcus_agalactiae/singlet_0/TP
NZ_CP011329/1145363-1145485(+)/Firmicutes/Streptococcus_agalactiae/singlet_0/TP
NZ_CP011366/1420311-1420389(+)/Firmicutes/Salinicoccus_halodurans/singlet_0/GCV
NZ_CP011419/245186-245280(+)/Firmicutes/Streptococcus_suis/singlet_0/TP
NZ_CP011512/4592275-4592353(-)/Firmicutes/Paenibacillus_peoriae/singlet_0/TP
NZ_CP011526/1575300-1575387(-)/Firmicutes/Staphylococcus_aureus/singlet_0/GCV
NZ_CP011528/1527333-1527420(-)/Firmicutes/Staphylococcus_aureus/singlet_0/GCV
NZ_CP011685/1630065-1630152(-)/Firmicutes/Staphylococcus_aureus/singlet_0/GCV
NZ_CP011773/3545398-3545483(-)/Actinobacteria/Mycobacterium_sp/singlet_0/GCV
NZ_CP011774/1340505-1340586(-)/Proteobacteria/Limnohabitans_sp/singlet_0/GLY_MET
NZ_CP011834/2347795-2347915(+)/Proteobacteria/Limnohabitans_sp/singlet_0/GCV
NZ_CP011883/2241095-2241182(+)/Actinobacteria/Mycobacterium_haemophilum/singlet_0/GCV
NZ_CP011914/2725783-2725861(-)/Firmicutes/Eubacterium_limosum/singlet_0/TP
NZ_CP012011/1781179-1781266(-)/Firmicutes/Staphylococcus_aureus/singlet_0/GCV
NZ_CP012012/1726570-1726657(-)/Firmicutes/Staphylococcus_aureus/singlet_0/GCV
NZ_CP012013/1736933-1737020(-)/Firmicutes/Staphylococcus_aureus/singlet_0/GCV
NZ_CP012015/1732437-1732524(-)/Firmicutes/Staphylococcus_aureus/singlet_0/GCV
NZ_CP012018/1731700-1731787(-)/Firmicutes/Staphylococcus_aureus/singlet_0/GCV
NZ_CP012076/701238-701337(+)/Proteobacteria/Bordetella_hinzii/singlet_0/GCV
NZ_CP012077/645121-645220(+)/Proteobacteria/Bordetella_hinzii/singlet_0/GCV
NZ_CP012119/270000-270087(+)/Firmicutes/Staphylococcus_aureus/singlet_0/GCV
NZ_CP012120/2168577-2168664(+)/Firmicutes/Staphylococcus_aureus/singlet_0/GCV
NZ_CP012181/4322133-4322218(-)/Actinobacteria/Pseudonocardia_sp/singlet_0/GCV
NZ_CP012184/6038170-6038255(-)/Actinobacteria/Pseudonocardia_sp/singlet_0/GCV
NZ_CP012192/3970406-3970496(+)/Proteobacteria/Burkholderia_sp/singlet_0/GCV
NZ_CP012371/1581942-1582038(+)/Proteobacteria/Nitrosospira_briensis/singlet_0/GCV
NZ_CP012395/986662-986741(+)/Firmicutes/Clostridium_autoethanogenum/singlet_0/OTHER
NZ_CP012409/2776173-2776260(+)/Firmicutes/Staphylococcus_aureus/singlet_0/GCV
NZ_CP012480/1169820-1169942(+)/Firmicutes/Streptococcus_agalactiae/singlet_0/TP
NZ_CP012593/1581491-1581578(-)/Firmicutes/Staphylococcus_aureus/singlet_0/GCV
NZ_CP012678/2425320-2425441(-)/Proteobacteria/Psychrobacter_urativorans/singlet_0/GCV
NZ_CP012731/815353-815447(-)/Firmicutes/Streptococcus_suis/singlet_0/TP
NZ_CP012756/103385-103472(-)/Firmicutes/Staphylococcus_aureus/singlet_0/GCV
NZ_CP012911/1961589-1961683(-)/Firmicutes/Streptococcus_suis/singlet_0/TP
NZ_CP012968/415792-415888(+)/Firmicutes/Staphylococcus_sp/singlet_0/GCV
NZ_CP012970/1574816-1574903(-)/Firmicutes/Staphylococcus_aureus/singlet_0/GCV
NZ_CP012972/1574309-1574396(-)/Firmicutes/Staphylococcus_aureus/singlet_0/GCV
NZ_CP012974/1533466-1533553(-)/Firmicutes/Staphylococcus_aureus/singlet_0/GCV
NZ_CP012976/1533479-1533566(-)/Firmicutes/Staphylococcus_aureus/singlet_0/GCV
NZ_CP012978/1525541-1525628(-)/Firmicutes/Staphylococcus_aureus/singlet_0/GCV
NZ_CP012979/1526101-1526188(-)/Firmicutes/Staphylococcus_aureus/singlet_0/GCV
NZ_CP013114/1423770-1423866(-)/Firmicutes/Staphylococcus_equorum/singlet_0/GCV
NZ_CP013137/1092897-1092984(-)/Firmicutes/Staphylococcus_aureus/singlet_0/GCV
NZ_CP013140/161181-161275(+)/Proteobacteria/Lysobacter_enzymogenes/singlet_0/OTHER
NZ_CP013141/3630613-3630709(-)/Proteobacteria/Lysobacter_antibioticus/singlet_0/OTHER
NZ_CP013202/1197748-1197870(+)/Firmicutes/Streptococcus_agalactiae/singlet_0/TP
NZ_CP013216/1043399-1043495(+)/Firmicutes/Streptococcus_salivarius/singlet_0/TP
NZ_CP013231/682582-682669(-)/Firmicutes/Staphylococcus_aureus/singlet_0/GCV
NZ_CP013237/508672-508741(-)/Firmicutes/Streptococcus_mutans/singlet_0/TP
NZ_CP013254/3165306-3165401(-)/Actinobacteria/Kocuria_flava/singlet_0/GCV
NZ_CP013341/2305779-2305868(+)/Proteobacteria/Nitrosomonas_ureae/singlet_0/GCV
NZ_CP013616/1623447-1623534(-)/Firmicutes/Staphylococcus_aureus/singlet_0/GCV
NZ_CP013619/1609543-1609630(-)/Firmicutes/Staphylococcus_aureus/singlet_0/GCV
NZ_CP013621/1686365-1686452(-)/Firmicutes/Staphylococcus_aureus/singlet_0/GCV
NZ_CP013714/1387545-1387641(-)/Firmicutes/Staphylococcus_equorum/singlet_0/GCV
NZ_CP013729/3489767-3489895(+)/Proteobacteria/Roseateles_depolymerans/singlet_0/GCV
NZ_CP013923/5543579-5543689(-)/Proteobacteria/Achromobacter_denitrificans/singlet_0/GCV
NZ_CP013953/1714121-1714208(-)/Firmicutes/Staphylococcus_aureus/singlet_0/GCV
NZ_CP013955/1718779-1718866(-)/Firmicutes/Staphylococcus_aureus/singlet_0/GCV
NZ_CP013957/1668765-1668852(-)/Firmicutes/Staphylococcus_aureus/singlet_0/GCV
NZ_CP013959/1711045-1711132(-)/Firmicutes/Staphylococcus_aureus/singlet_0/GCV
NZ_CP013980/1355646-1355742(-)/Firmicutes/Staphylococcus_equorum/singlet_0/GCV
NZ_CP014016/809402-809511(+)/Firmicutes/Staphylococcus_simulans/singlet_0/GCV
NZ_CP014022/252064-252153(+)/Firmicutes/Staphylococcus_lugdunensis/singlet_0/GCV
NZ_CP014023/568595-568684(-)/Firmicutes/Staphylococcus_lugdunensis/singlet_0/GCV
NZ_CP014060/5033118-5033228(+)/Proteobacteria/Achromobacter_xylosoxidans/singlet_0/GCV
NZ_CP014064/778987-779074(-)/Firmicutes/Staphylococcus_aureus/singlet_0/GCV
NZ_CP014170/1125000-1125078(-)/Firmicutes/Clostridium_tyrobutyricum/singlet_0/OTHER
NZ_CP014480/1270197-1270294(-)/Actinobacteria/Kocuria_turfanensis/singlet_0/GCV
NZ_CP014672/2148803-2148894(-)/Firmicutes/Clostridium_stercorarium/singlet_0/TP
NZ_CP014791/1516370-1516457(-)/Firmicutes/Staphylococcus_aureus/singlet_0/GCV
NZ_CP014951/2428835-2428920(+)/Actinobacteria/Mycobacterium_abscessus/singlet_0/GCV
NZ_CP014953/2295564-2295649(+)/Actinobacteria/Mycobacterium_abscessus/singlet_0/GCV
NZ_CP014954/2396053-2396138(+)/Actinobacteria/Mycobacterium_abscessus/singlet_0/GCV
NZ_CP014958/2423994-2424079(+)/Actinobacteria/Mycobacterium_abscessus/singlet_0/GCV
NZ_CP015173/2233592-2233679(-)/Firmicutes/Staphylococcus_aureus/singlet_0/GCV
NZ_CP015405/4901775-4901855(+)/Firmicutes/Blautia_sp/singlet_0/TP
NZ_CP015427/1347666-1347766(-)/Proteobacteria/Haemophilus_ducreyi/singlet_0/TP
NZ_CP015428/643654-643754(-)/Proteobacteria/Haemophilus_ducreyi/singlet_0/TP
NZ_CP015432/1449905-1450005(-)/Proteobacteria/Haemophilus_ducreyi/singlet_0/TP
NZ_CP015495/1693368-1693455(+)/Actinobacteria/Mycobacterium_avium/singlet_0/GCV
NZ_CP015645/550638-550725(+)/Firmicutes/Staphylococcus_aureus/singlet_0/GCV
NZ_CP015646/1688267-1688354(-)/Firmicutes/Staphylococcus_aureus/singlet_0/GCV
NZ_HG939456/1104375-1104497(+)/Firmicutes/Streptococcus_agalactiae/singlet_0/TP
NZ_LN554852/4482985-4483070(-)/Proteobacteria/Moritella_viscosa/singlet_0/TP
NZ_LN554884/1362844-1362940(+)/Firmicutes/Staphylococcus_xylosus/singlet_0/GCV
NZ_LN626917/1634208-1634295(-)/Firmicutes/Staphylococcus_aureus/singlet_0/GCV
NZ_LN831036/1602201-1602288(-)/Firmicutes/Staphylococcus_aureus/singlet_0/GCV
NZ_LN831049/1879212-1879299(+)/Firmicutes/Staphylococcus_aureus/singlet_0/GCV
NZ_LN854556/1576730-1576817(-)/Firmicutes/Staphylococcus_aureus/singlet_0/GCV
NZ_LT009690/1621930-1622017(-)/Firmicutes/Staphylococcus_aureus/singlet_0/GCV
NZ_LT546645/1868974-1869075(+)/Proteobacteria/Bordetella_trematum/singlet_0/GCV
NZ_LT575468/1507980-1508061(+)/Proteobacteria/Plesiomonas_shigelloides/singlet_0/TP
NZ_LT598688/1612788-1612875(-)/Firmicutes/Staphylococcus_aureus/singlet_0/GCV
NC_000962/2075620-2075703(+)/Actinobacteria/Mycobacterium_tuberculosis/singlet_1/GCV
NC_002755/2072845-2072928(+)/Actinobacteria/Mycobacterium_tuberculosis/singlet_1/GCV
NC_002945/2065972-2066055(+)/Actinobacteria/Mycobacterium_bovis/singlet_1/GCV
NC_002973/1352550-1352631(+)/Firmicutes/Listeria_monocytogenes/singlet_1/GCV
NC_002976/1146875-1147007(-)/Firmicutes/Staphylococcus_epidermidis/singlet_1/GCV
NC_003210/1372845-1372926(+)/Firmicutes/Listeria_monocytogenes/singlet_1/GCV
NC_003212/1379631-1379712(+)/Firmicutes/Listeria_innocua/singlet_1/GCV
NC_004461/1258820-1258952(-)/Firmicutes/Staphylococcus_epidermidis/singlet_1/GCV
NC_004557/1925417-1925514(+)/Firmicutes/Clostridium_tetani/singlet_1/TP
NC_007168/1408552-1408657(+)/Firmicutes/Staphylococcus_haemolyticus/singlet_1/GCV
NC_007333/1619925-1620006(+)/Actinobacteria/Thermobifida_fusca/singlet_1/GCV
NC_007350/1259149-1259250(+)/Firmicutes/Staphylococcus_saprophyticus/singlet_1/GCV
NC_008313/3890153-3890230(+)/Proteobacteria/Ralstonia_eutropha/singlet_1/GCV
NC_008555/1351694-1351775(+)/Firmicutes/Listeria_welshimeri/singlet_1/GCV
NC_008699/2884572-2884656(-)/Actinobacteria/Nocardioides_sp/singlet_1/GCV
NC_008769/2076575-2076658(+)/Actinobacteria/Mycobacterium_bovis/singlet_1/GCV
NC_009524/2129190-2129317(+)/Proteobacteria/Psychrobacter_sp/singlet_1/GCV
NC_009525/2085552-2085635(+)/Actinobacteria/Mycobacterium_tuberculosis/singlet_1/GCV
NC_009565/2083816-2083899(+)/Actinobacteria/Mycobacterium_tuberculosis/singlet_1/GCV
NC_009664/3908899-3908989(+)/Actinobacteria/Kineococcus_radiotolerans/singlet_1/GCV
NC_010528/3242798-3242875(+)/Proteobacteria/Cupriavidus_taiwanensis/singlet_1/GCV
NC_010617/650982-651087(+)/Actinobacteria/Kocuria_rhizophila/singlet_1/GCV
NC_010622/3367073-3367173(+)/Proteobacteria/Paraburkholderia_phymatum/singlet_1/GCV
NC_011566/4572393-4572508(-)/Proteobacteria/Shewanella_piezotolerans/singlet_1/TP
NC_011660/1267236-1267317(-)/Firmicutes/Listeria_monocytogenes/singlet_1/GCV
NC_011899/2563206-2563288(-)/Firmicutes/Halothermothrix_orenii/singlet_1/GCV
NC_012121/1177746-1177867(-)/Firmicutes/Staphylococcus_carnosus/singlet_1/GCV
NC_012207/2058566-2058649(+)/Actinobacteria/Mycobacterium_bovis/singlet_1/GCV
NC_012488/1356540-1356621(+)/Firmicutes/Listeria_monocytogenes/singlet_1/GCV
NC_013169/1537225-1537300(-)/Actinobacteria/Kytococcus_sedentarius/singlet_1/GCV
NC_013235/4424245-4424338(-)/Actinobacteria/Nakamurella_multipartita/singlet_1/GCV
NC_013522/1198865-1198950(-)/Synergistetes/Thermanaerovibrio_acidaminovorans/singlet_1/OTHER
NC_013729/3388461-3388546(+)/Actinobacteria/Kribbella_flavida/singlet_1/GCV
NC_013729/7009633-7009726(-)/Actinobacteria/Kribbella_flavida/singlet_1/GLY_MET
NC_013766/1441837-1441918(+)/Firmicutes/Listeria_monocytogenes/singlet_1/GCV
NC_013768/1408537-1408618(+)/Firmicutes/Listeria_monocytogenes/singlet_1/GCV
NC_013891/1282081-1282162(+)/Firmicutes/Listeria_seeligeri/singlet_1/GCV
NC_014147/1271717-1271825(+)/Proteobacteria/Moraxella_catarrhalis/singlet_1/GCV
NC_014158/2430914-2431005(-)/Actinobacteria/Tsukamurella_paurometabola/singlet_1/GCV
NC_014210/1803416-1803495(+)/Actinobacteria/Nocardiopsis_dassonvillei/singlet_1/GCV
NC_014328/919839-919911(+)/Firmicutes/Clostridium_ljungdahlii/singlet_1/OTHER
NC_014391/3621234-3621314(-)/Actinobacteria/Micromonospora_aurantiaca/singlet_1/GCV
NC_014541/1102873-1102953(+)/Proteobacteria/Ferrimonas_balearica/singlet_1/TP
NC_014614/1261555-1261643(+)/Firmicutes/Clostridium_sticklandii/singlet_1/GCV
NC_014654/2603079-2603154(-)/Firmicutes/Halanaerobium_hydrogeniformans/singlet_1/GCV
NC_014659/2606010-2606106(-)/Actinobacteria/Rhodococcus_equi/singlet_1/GCV
NC_014815/5602963-5603043(+)/Actinobacteria/Micromonospora_sp/singlet_1/GCV
NC_014830/2048165-2048269(-)/Actinobacteria/Intrasporangium_calvum/singlet_1/GCV
NC_015145/836223-836311(+)/Actinobacteria/Pseudarthrobacter_phenanthrenivorans/singlet_1/GCV
NC_015588/56386-56480(+)/Actinobacteria/Isoptericola_variabilis/singlet_1/GCV
NC_015635/2553274-2553364(+)/Actinobacteria/Microlunatus_phosphovorus/singlet_1/GCV
NC_015726/3709013-3709090(+)/Proteobacteria/Cupriavidus_necator/singlet_1/GCV
NC_015731/1342704-1342794(+)/Proteobacteria/Nitrosomonas_sp/singlet_1/GCV
NC_015758/2074938-2075021(+)/Actinobacteria/Mycobacterium_africanum/singlet_1/GCV
NC_015848/2114061-2114144(+)/Actinobacteria/Mycobacterium_canettii/singlet_1/GCV
NC_016109/1692732-1692828(-)/Actinobacteria/Kitasatospora_setae/singlet_1/GCV
NC_016513/230264-230398(+)/Proteobacteria/Aggregatibacter_actinomycetemcomitans/singlet_1/TP
NC_016804/2055940-2056023(+)/Actinobacteria/Mycobacterium_bovis/singlet_1/GCV
NC_016934/2078881-2078964(+)/Actinobacteria/Mycobacterium_tuberculosis/singlet_1/GCV
NC_017522/2056354-2056437(+)/Actinobacteria/Mycobacterium_tuberculosis/singlet_1/GCV
NC_017524/2069329-2069412(+)/Actinobacteria/Mycobacterium_tuberculosis/singlet_1/GCV
NC_017529/1388681-1388762(+)/Firmicutes/Listeria_monocytogenes/singlet_1/GCV
NC_017537/1386640-1386721(+)/Firmicutes/Listeria_monocytogenes/singlet_1/GCV
NC_017544/1331767-1331848(+)/Firmicutes/Listeria_monocytogenes/singlet_1/GCV
NC_017545/1373235-1373316(+)/Firmicutes/Listeria_monocytogenes/singlet_1/GCV
NC_017546/1393231-1393312(+)/Firmicutes/Listeria_monocytogenes/singlet_1/GCV
NC_017547/1352970-1353051(+)/Firmicutes/Listeria_monocytogenes/singlet_1/GCV
NC_017568/1287237-1287322(+)/Firmicutes/Staphylococcus_pseudintermedius/singlet_1/GCV
NC_017728/1349378-1349459(+)/Firmicutes/Listeria_monocytogenes/singlet_1/GCV
NC_017803/4829529-4829605(-)/Actinobacteria/Actinoplanes_sp/singlet_1/GCV
NC_018143/2075627-2075710(+)/Actinobacteria/Mycobacterium_tuberculosis/singlet_1/GCV
NC_018150/2505536-2505623(-)/Actinobacteria/Mycobacterium_abscessus/singlet_1/GCV
NC_018584/1364860-1364941(+)/Firmicutes/Listeria_monocytogenes/singlet_1/GCV
NC_018585/1353552-1353633(+)/Firmicutes/Listeria_monocytogenes/singlet_1/GCV
NC_018586/1382084-1382165(+)/Firmicutes/Listeria_monocytogenes/singlet_1/GCV
NC_018587/1356771-1356852(+)/Firmicutes/Listeria_monocytogenes/singlet_1/GCV
NC_018588/1393227-1393308(+)/Firmicutes/Listeria_monocytogenes/singlet_1/GCV
NC_018589/1392887-1392968(+)/Firmicutes/Listeria_monocytogenes/singlet_1/GCV
NC_018590/1320833-1320914(+)/Firmicutes/Listeria_monocytogenes/singlet_1/GCV
NC_018591/1390987-1391068(+)/Firmicutes/Listeria_monocytogenes/singlet_1/GCV
NC_018592/1374860-1374941(+)/Firmicutes/Listeria_monocytogenes/singlet_1/GCV
NC_018593/1319489-1319570(+)/Firmicutes/Listeria_monocytogenes/singlet_1/GCV
NC_018642/1356355-1356436(+)/Firmicutes/Listeria_monocytogenes/singlet_1/GCV
NC_019048/1005779-1005901(+)/Firmicutes/Streptococcus_agalactiae/singlet_1/TP
NC_019556/1352548-1352629(+)/Firmicutes/Listeria_monocytogenes/singlet_1/GCV
NC_019950/2086421-2086504(+)/Actinobacteria/Mycobacterium_canettii/singlet_1/GCV
NC_019951/2159215-2159298(+)/Actinobacteria/Mycobacterium_canettii/singlet_1/GCV
NC_019965/2093962-2094045(+)/Actinobacteria/Mycobacterium_canettii/singlet_1/GCV
NC_019966/3204883-3204969(+)/Actinobacteria/Mycobacterium_sp/singlet_1/GCV
NC_020089/2079393-2079476(+)/Actinobacteria/Mycobacterium_tuberculosis/singlet_1/GCV
NC_020164/1270725-1270813(+)/Firmicutes/Staphylococcus_warneri/singlet_1/GCV
NC_020245/2046730-2046813(+)/Actinobacteria/Mycobacterium_bovis/singlet_1/GCV
NC_020559/2066439-2066522(+)/Actinobacteria/Mycobacterium_tuberculosis/singlet_1/GCV
NC_021054/2075427-2075510(+)/Actinobacteria/Mycobacterium_tuberculosis/singlet_1/GCV
NC_021191/4712561-4712720(-)/Actinobacteria/Actinoplanes_sp/singlet_1/GCV
NC_021194/2069847-2069930(+)/Actinobacteria/Mycobacterium_tuberculosis/singlet_1/GCV
NC_021251/2060903-2060986(+)/Actinobacteria/Mycobacterium_tuberculosis/singlet_1/GCV
NC_021282/2389520-2389605(+)/Actinobacteria/Mycobacterium_abscessus/singlet_1/GCV
NC_021740/2070201-2070284(+)/Actinobacteria/Mycobacterium_tuberculosis/singlet_1/GCV
NC_021823/867912-867993(+)/Firmicutes/Listeria_monocytogenes/singlet_1/GCV
NC_021824/1907893-1907974(+)/Firmicutes/Listeria_monocytogenes/singlet_1/GCV
NC_021825/1820128-1820209(+)/Firmicutes/Listeria_monocytogenes/singlet_1/GCV
NC_021826/222153-222234(+)/Firmicutes/Listeria_monocytogenes/singlet_1/GCV
NC_021827/1828645-1828726(-)/Firmicutes/Listeria_monocytogenes/singlet_1/GCV
NC_021829/1160078-1160159(+)/Firmicutes/Listeria_monocytogenes/singlet_1/GCV
NC_021830/2722801-2722882(-)/Firmicutes/Listeria_monocytogenes/singlet_1/GCV
NC_021837/2101751-2101832(-)/Firmicutes/Listeria_monocytogenes/singlet_1/GCV
NC_021838/1329340-1329421(-)/Firmicutes/Listeria_monocytogenes/singlet_1/GCV
NC_021839/1117419-1117500(+)/Firmicutes/Listeria_monocytogenes/singlet_1/GCV
NC_021840/1225423-1225504(+)/Firmicutes/Listeria_monocytogenes/singlet_1/GCV
NC_022350/2074869-2074952(+)/Actinobacteria/Mycobacterium_tuberculosis/singlet_1/GCV
NC_022513/4333303-4333379(+)/Proteobacteria/Ralstonia_pickettii/singlet_1/GCV
NC_022568/1375351-1375432(+)/Firmicutes/Listeria_monocytogenes/singlet_1/GCV
NC_022592/3168961-3169033(+)/Firmicutes/Clostridium_autoethanogenum/singlet_1/OTHER
NC_022657/4614050-4614129(+)/Actinobacteria/Actinoplanes_friuliensis/singlet_1/GCV
NC_022737/146880-146968(-)/Firmicutes/Staphylococcus_pasteuri/singlet_1/GCV
NC_022777/1891808-1891905(+)/Firmicutes/Clostridium_tetani/singlet_1/TP
NZ_AM412059/2058492-2058575(+)/Actinobacteria/Mycobacterium_bovis/singlet_1/GCV
NZ_ANOI01000001/1493333-1493418(+)/Firmicutes/Staphylococcus_pseudintermedius/singlet_1/GCV
NZ_AP012555/2644236-2644323(+)/Actinobacteria/Mycobacterium_avium/singlet_1/GCV
NZ_AP014520/483704-483838(-)/Proteobacteria/Aggregatibacter_actinomycetemcomitans/singlet_1/TP
NZ_AP014547/2368726-2368811(+)/Actinobacteria/Mycobacterium_abscessus/singlet_1/GCV
NZ_AP014573/2081080-2081163(+)/Actinobacteria/Mycobacterium_tuberculosis/singlet_1/GCV
NZ_AP014944/1354206-1354289(+)/Firmicutes/Staphylococcus_schleiferi/singlet_1/GCV
NZ_CM000787/2065508-2065591(+)/Actinobacteria/Mycobacterium_tuberculosis/singlet_1/GCV
NZ_CM000788/2065507-2065590(+)/Actinobacteria/Mycobacterium_tuberculosis/singlet_1/GCV
NZ_CM000789/2065507-2065590(+)/Actinobacteria/Mycobacterium_tuberculosis/singlet_1/GCV
NZ_CM001024/1121044-1121126(+)/Actinobacteria/Aeromicrobium_marinum/singlet_1/GCV
NZ_CM001043/2056331-2056414(+)/Actinobacteria/Mycobacterium_tuberculosis/singlet_1/GCV
NZ_CM001044/2056292-2056375(+)/Actinobacteria/Mycobacterium_tuberculosis/singlet_1/GCV
NZ_CM001045/2056514-2056597(+)/Actinobacteria/Mycobacterium_tuberculosis/singlet_1/GCV
NZ_CM001049/1322031-1322112(+)/Firmicutes/Listeria_innocua/singlet_1/GCV
NZ_CM001051/1453677-1453758(+)/Firmicutes/Listeria_seeligeri/singlet_1/GCV
NZ_CM001159/1427889-1427970(+)/Firmicutes/Listeria_monocytogenes/singlet_1/GCV
NZ_CM001225/2045484-2045567(+)/Actinobacteria/Mycobacterium_tuberculosis/singlet_1/GCV
NZ_CM001226/2060543-2060626(+)/Actinobacteria/Mycobacterium_tuberculosis/singlet_1/GCV
NZ_CM001227/2046648-2046731(+)/Actinobacteria/Mycobacterium_tuberculosis/singlet_1/GCV
NZ_CM001469/1032568-1032649(+)/Firmicutes/Listeria_monocytogenes/singlet_1/GCV
NZ_CM001515/2076985-2077068(+)/Actinobacteria/Mycobacterium_tuberculosis/singlet_1/GCV
NZ_CM001852/1977937-1978047(-)/Actinobacteria/Nocardioides_sp/singlet_1/GCV
NZ_CM002022/2071084-2071167(+)/Actinobacteria/Mycobacterium_tuberculosis/singlet_1/GCV
NZ_CM002048/2075480-2075563(+)/Actinobacteria/Mycobacterium_tuberculosis/singlet_1/GCV
NZ_CM002049/2072509-2072592(+)/Actinobacteria/Mycobacterium_tuberculosis/singlet_1/GCV
NZ_CM002050/2078811-2078894(+)/Actinobacteria/Mycobacterium_tuberculosis/singlet_1/GCV
NZ_CM002051/2078804-2078887(+)/Actinobacteria/Mycobacterium_tuberculosis/singlet_1/GCV
NZ_CM002052/2071162-2071245(+)/Actinobacteria/Mycobacterium_tuberculosis/singlet_1/GCV
NZ_CM002053/2077363-2077446(+)/Actinobacteria/Mycobacterium_tuberculosis/singlet_1/GCV
NZ_CM002054/2078844-2078927(+)/Actinobacteria/Mycobacterium_tuberculosis/singlet_1/GCV
NZ_CM002055/2071440-2071523(+)/Actinobacteria/Mycobacterium_tuberculosis/singlet_1/GCV
NZ_CM002056/2072460-2072543(+)/Actinobacteria/Mycobacterium_tuberculosis/singlet_1/GCV
NZ_CM002057/2065917-2066000(+)/Actinobacteria/Mycobacterium_tuberculosis/singlet_1/GCV
NZ_CM002058/2068025-2068108(+)/Actinobacteria/Mycobacterium_tuberculosis/singlet_1/GCV
NZ_CM002059/2076094-2076177(+)/Actinobacteria/Mycobacterium_tuberculosis/singlet_1/GCV
NZ_CM002060/2075959-2076042(+)/Actinobacteria/Mycobacterium_tuberculosis/singlet_1/GCV
NZ_CM002061/2072479-2072562(+)/Actinobacteria/Mycobacterium_tuberculosis/singlet_1/GCV
NZ_CM002062/2076208-2076291(+)/Actinobacteria/Mycobacterium_tuberculosis/singlet_1/GCV
NZ_CM002063/2075408-2075491(+)/Actinobacteria/Mycobacterium_tuberculosis/singlet_1/GCV
NZ_CM002064/2072468-2072551(+)/Actinobacteria/Mycobacterium_tuberculosis/singlet_1/GCV
NZ_CM002065/2074201-2074284(+)/Actinobacteria/Mycobacterium_tuberculosis/singlet_1/GCV
NZ_CM002066/2079726-2079809(+)/Actinobacteria/Mycobacterium_tuberculosis/singlet_1/GCV
NZ_CM002067/2076117-2076200(+)/Actinobacteria/Mycobacterium_tuberculosis/singlet_1/GCV
NZ_CM002068/2073710-2073793(+)/Actinobacteria/Mycobacterium_tuberculosis/singlet_1/GCV
NZ_CM002069/2072059-2072142(+)/Actinobacteria/Mycobacterium_tuberculosis/singlet_1/GCV
NZ_CM002070/2078757-2078840(+)/Actinobacteria/Mycobacterium_tuberculosis/singlet_1/GCV
NZ_CM002071/2070789-2070872(+)/Actinobacteria/Mycobacterium_tuberculosis/singlet_1/GCV
NZ_CM002072/2072505-2072588(+)/Actinobacteria/Mycobacterium_tuberculosis/singlet_1/GCV
NZ_CM002073/2060215-2060298(+)/Actinobacteria/Mycobacterium_tuberculosis/singlet_1/GCV
NZ_CM002074/2070071-2070154(+)/Actinobacteria/Mycobacterium_tuberculosis/singlet_1/GCV
NZ_CM002075/2072072-2072155(+)/Actinobacteria/Mycobacterium_tuberculosis/singlet_1/GCV
NZ_CM002076/2064020-2064103(+)/Actinobacteria/Mycobacterium_tuberculosis/singlet_1/GCV
NZ_CM002077/2076290-2076373(+)/Actinobacteria/Mycobacterium_tuberculosis/singlet_1/GCV
NZ_CM002078/2062882-2062965(+)/Actinobacteria/Mycobacterium_tuberculosis/singlet_1/GCV
NZ_CM002079/2076889-2076972(+)/Actinobacteria/Mycobacterium_tuberculosis/singlet_1/GCV
NZ_CM002080/2075574-2075657(+)/Actinobacteria/Mycobacterium_tuberculosis/singlet_1/GCV
NZ_CM002097/2078768-2078851(+)/Actinobacteria/Mycobacterium_tuberculosis/singlet_1/GCV
NZ_CM002098/2075512-2075595(+)/Actinobacteria/Mycobacterium_tuberculosis/singlet_1/GCV
NZ_CM002099/2069972-2070055(+)/Actinobacteria/Mycobacterium_tuberculosis/singlet_1/GCV
NZ_CM002100/2077146-2077229(+)/Actinobacteria/Mycobacterium_tuberculosis/singlet_1/GCV
NZ_CM002101/2070268-2070351(+)/Actinobacteria/Mycobacterium_tuberculosis/singlet_1/GCV
NZ_CM002102/2077718-2077801(+)/Actinobacteria/Mycobacterium_tuberculosis/singlet_1/GCV
NZ_CM002103/2078133-2078216(+)/Actinobacteria/Mycobacterium_tuberculosis/singlet_1/GCV
NZ_CM002104/2076043-2076126(+)/Actinobacteria/Mycobacterium_tuberculosis/singlet_1/GCV
NZ_CM002105/2072477-2072560(+)/Actinobacteria/Mycobacterium_tuberculosis/singlet_1/GCV
NZ_CM002106/2069500-2069583(+)/Actinobacteria/Mycobacterium_tuberculosis/singlet_1/GCV
NZ_CM002107/2073463-2073546(+)/Actinobacteria/Mycobacterium_tuberculosis/singlet_1/GCV
NZ_CM002108/2076034-2076117(+)/Actinobacteria/Mycobacterium_tuberculosis/singlet_1/GCV
NZ_CM002109/2076913-2076996(+)/Actinobacteria/Mycobacterium_tuberculosis/singlet_1/GCV
NZ_CM002110/2075800-2075883(+)/Actinobacteria/Mycobacterium_tuberculosis/singlet_1/GCV
NZ_CM002111/2075610-2075693(+)/Actinobacteria/Mycobacterium_tuberculosis/singlet_1/GCV
NZ_CM002112/2076048-2076131(+)/Actinobacteria/Mycobacterium_tuberculosis/singlet_1/GCV
NZ_CM002113/2075590-2075673(+)/Actinobacteria/Mycobacterium_tuberculosis/singlet_1/GCV
NZ_CM002114/2076081-2076164(+)/Actinobacteria/Mycobacterium_tuberculosis/singlet_1/GCV
NZ_CM002115/2075438-2075521(+)/Actinobacteria/Mycobacterium_tuberculosis/singlet_1/GCV
NZ_CM002116/2075960-2076043(+)/Actinobacteria/Mycobacterium_tuberculosis/singlet_1/GCV
NZ_CM002117/2076092-2076175(+)/Actinobacteria/Mycobacterium_tuberculosis/singlet_1/GCV
NZ_CM002118/2072439-2072522(+)/Actinobacteria/Mycobacterium_tuberculosis/singlet_1/GCV
NZ_CM002119/2075122-2075205(+)/Actinobacteria/Mycobacterium_tuberculosis/singlet_1/GCV
NZ_CM002120/2065529-2065612(+)/Actinobacteria/Mycobacterium_tuberculosis/singlet_1/GCV
NZ_CM002121/2076102-2076185(+)/Actinobacteria/Mycobacterium_tuberculosis/singlet_1/GCV
NZ_CM002122/2079585-2079668(+)/Actinobacteria/Mycobacterium_tuberculosis/singlet_1/GCV
NZ_CM002123/2075114-2075197(+)/Actinobacteria/Mycobacterium_tuberculosis/singlet_1/GCV
NZ_CM002124/2058255-2058338(+)/Actinobacteria/Mycobacterium_tuberculosis/singlet_1/GCV
NZ_CM002125/2076072-2076155(+)/Actinobacteria/Mycobacterium_tuberculosis/singlet_1/GCV
NZ_CM002126/2062896-2062979(+)/Actinobacteria/Mycobacterium_tuberculosis/singlet_1/GCV
NZ_CM002127/2078762-2078845(+)/Actinobacteria/Mycobacterium_tuberculosis/singlet_1/GCV
NZ_CM002882/2075024-2075107(+)/Actinobacteria/Mycobacterium_tuberculosis/singlet_1/GCV
NZ_CM002883/2075630-2075713(+)/Actinobacteria/Mycobacterium_tuberculosis/singlet_1/GCV
NZ_CM002884/2075010-2075093(+)/Actinobacteria/Mycobacterium_tuberculosis/singlet_1/GCV
NZ_CM003382/1369615-1369696(+)/Firmicutes/Listeria_monocytogenes/singlet_1/GCV
NZ_CM003596/2175578-2175707(+)/Proteobacteria/Psychrobacter_sp/singlet_1/GCV
NZ_CP002871/2058144-2058227(+)/Actinobacteria/Mycobacterium_tuberculosis/singlet_1/GCV
NZ_CP002882/2062539-2062622(+)/Actinobacteria/Mycobacterium_tuberculosis/singlet_1/GCV
NZ_CP002883/2058860-2058943(+)/Actinobacteria/Mycobacterium_tuberculosis/singlet_1/GCV
NZ_CP002885/2059355-2059438(+)/Actinobacteria/Mycobacterium_tuberculosis/singlet_1/GCV
NZ_CP003494/1776220-1776303(+)/Actinobacteria/Mycobacterium_bovis/singlet_1/GCV
NZ_CP006858/1441837-1441918(+)/Firmicutes/Listeria_monocytogenes/singlet_1/GCV
NZ_CP006859/1441837-1441918(+)/Firmicutes/Listeria_monocytogenes/singlet_1/GCV
NZ_CP006860/1441837-1441918(+)/Firmicutes/Listeria_monocytogenes/singlet_1/GCV
NZ_CP006861/1407420-1407501(+)/Firmicutes/Listeria_monocytogenes/singlet_1/GCV
NZ_CP006862/1403598-1403679(+)/Firmicutes/Listeria_monocytogenes/singlet_1/GCV
NZ_CP006874/1386193-1386274(+)/Firmicutes/Listeria_monocytogenes/singlet_1/GCV
NZ_CP007027/2075008-2075091(+)/Actinobacteria/Mycobacterium_tuberculosis/singlet_1/GCV
NZ_CP007160/142678-142759(+)/Firmicutes/Listeria_monocytogenes/singlet_1/GCV
NZ_CP007210/762293-762374(+)/Firmicutes/Listeria_monocytogenes/singlet_1/GCV
NZ_CP007299/2056719-2056802(+)/Actinobacteria/Mycobacterium_tuberculosis/singlet_1/GCV
NZ_CP007452/1705578-1705676(-)/Firmicutes/Eubacterium_acidaminophilum/singlet_1/OTHER
NZ_CP007452/1705900-1706000(-)/Firmicutes/Eubacterium_acidaminophilum/singlet_1/OTHER
NZ_CP007452/860145-860238(-)/Firmicutes/Eubacterium_acidaminophilum/singlet_1/OTHER
NZ_CP007492/1352548-1352629(+)/Firmicutes/Listeria_monocytogenes/singlet_1/GCV
NZ_CP007502/118131-118265(+)/Proteobacteria/Aggregatibacter_actinomycetemcomitans/singlet_1/TP
NZ_CP007600/1793559-1793640(-)/Firmicutes/Listeria_monocytogenes/singlet_1/GCV
NZ_CP007601/876997-877124(-)/Firmicutes/Staphylococcus_capitis/singlet_1/GCV
NZ_CP007669/1351979-1352087(+)/Proteobacteria/Moraxella_catarrhalis/singlet_1/GCV
NZ_CP007684/606488-606569(-)/Firmicutes/Listeria_monocytogenes/singlet_1/GCV
NZ_CP007685/1374036-1374117(+)/Firmicutes/Listeria_monocytogenes/singlet_1/GCV
NZ_CP007686/1390387-1390468(+)/Firmicutes/Listeria_monocytogenes/singlet_1/GCV
NZ_CP007687/1364940-1365021(+)/Firmicutes/Listeria_monocytogenes/singlet_1/GCV
NZ_CP007688/1375107-1375188(+)/Firmicutes/Listeria_monocytogenes/singlet_1/GCV
NZ_CP007689/609323-609404(-)/Firmicutes/Listeria_monocytogenes/singlet_1/GCV
NZ_CP007803/2046750-2046833(+)/Actinobacteria/Mycobacterium_tuberculosis/singlet_1/GCV
NZ_CP007809/2053349-2053432(+)/Actinobacteria/Mycobacterium_tuberculosis/singlet_1/GCV
NZ_CP008744/2057565-2057648(+)/Actinobacteria/Mycobacterium_bovis/singlet_1/GCV
NZ_CP008747/1398221-1398305(+)/Firmicutes/Staphylococcus_hyicus/singlet_1/GCV
NZ_CP008889/1506750-1506835(+)/Actinobacteria/Dermacoccus_nishinomiyaensis/singlet_1/GCV
NZ_CP008984/118132-118266(+)/Proteobacteria/Aggregatibacter_actinomycetemcomitans/singlet_1/TP
NZ_CP009046/212645-212777(-)/Firmicutes/Staphylococcus_epidermidis/singlet_1/GCV
NZ_CP009100/2075612-2075695(+)/Actinobacteria/Mycobacterium_tuberculosis/singlet_1/GCV
NZ_CP009101/2075642-2075725(+)/Actinobacteria/Mycobacterium_tuberculosis/singlet_1/GCV
NZ_CP009111/4794790-4794903(-)/Actinobacteria/Rhodococcus_opacus/singlet_1/GCV
NZ_CP009242/1306699-1306780(+)/Firmicutes/Listeria_monocytogenes/singlet_1/GCV
NZ_CP009243/2058569-2058652(+)/Actinobacteria/Mycobacterium_bovis/singlet_1/GCV
NZ_CP009258/664631-664712(-)/Firmicutes/Listeria_monocytogenes/singlet_1/GCV
NZ_CP009426/2055073-2055156(+)/Actinobacteria/Mycobacterium_tuberculosis/singlet_1/GCV
NZ_CP009427/2082869-2082952(+)/Actinobacteria/Mycobacterium_tuberculosis/singlet_1/GCV
NZ_CP009447/2389487-2389574(-)/Actinobacteria/Mycobacterium_abscessus/singlet_1/GCV
NZ_CP009449/2035320-2035403(+)/Actinobacteria/Mycobacterium_bovis/singlet_1/GCV
NZ_CP009470/1286978-1287061(+)/Firmicutes/Staphylococcus_schleiferi/singlet_1/GCV
NZ_CP009480/2070921-2071004(+)/Actinobacteria/Mycobacterium_tuberculosis/singlet_1/GCV
NZ_CP009615/2505353-2505440(-)/Actinobacteria/Mycobacterium_abscessus/singlet_1/GCV
NZ_CP009616/2505500-2505587(-)/Actinobacteria/Mycobacterium_abscessus/singlet_1/GCV
NZ_CP009617/1903460-1903550(+)/Proteobacteria/Vibrio_coralliilyticus/singlet_1/TP
NZ_CP009676/1312231-1312314(+)/Firmicutes/Staphylococcus_schleiferi/singlet_1/GCV
NZ_CP009762/1287067-1287150(+)/Firmicutes/Staphylococcus_schleiferi/singlet_1/GCV
NZ_CP009896/2646886-2646973(+)/Actinobacteria/Pimelobacter_simplex/singlet_1/GCV
NZ_CP009897/1351953-1352034(+)/Firmicutes/Listeria_monocytogenes/singlet_1/GCV
NZ_CP010309/1350950-1351033(+)/Firmicutes/Staphylococcus_schleiferi/singlet_1/GCV
NZ_CP010330/2082579-2082662(+)/Actinobacteria/Mycobacterium_tuberculosis/singlet_1/GCV
NZ_CP010337/2078366-2078449(+)/Actinobacteria/Mycobacterium_tuberculosis/singlet_1/GCV
NZ_CP010338/2070645-2070728(+)/Actinobacteria/Mycobacterium_tuberculosis/singlet_1/GCV
NZ_CP010339/2073521-2073604(+)/Actinobacteria/Mycobacterium_tuberculosis/singlet_1/GCV
NZ_CP010340/2085864-2085947(+)/Actinobacteria/Mycobacterium_tuberculosis/singlet_1/GCV
NZ_CP010346/1362199-1362280(+)/Firmicutes/Listeria_monocytogenes/singlet_1/GCV
NZ_CP010516/3342694-3342792(+)/Proteobacteria/Cupriavidus_gilardii/singlet_1/GCV
NZ_CP010517/2007900-2008004(+)/Proteobacteria/Cupriavidus_gilardii/singlet_1/GLY_MET
NZ_CP010536/4333944-4334019(+)/Proteobacteria/Cupriavidus_basilensis/singlet_1/GCV
NZ_CP010797/953856-953941(+)/Actinobacteria/Rhodococcus_sp/singlet_1/GCV
NZ_CP010968/2545486-2545569(+)/Actinobacteria/Mycobacterium_tuberculosis/singlet_1/GCV
NZ_CP011004/1476271-1476352(+)/Firmicutes/Listeria_monocytogenes/singlet_1/GCV
NZ_CP011112/3231756-3231842(+)/Actinobacteria/Luteipulveratus_mongoliensis/singlet_1/GCV
NZ_CP011345/1657289-1657370(+)/Firmicutes/Listeria_monocytogenes/singlet_1/GCV
NZ_CP011397/1380839-1380920(+)/Firmicutes/Listeria_monocytogenes/singlet_1/GCV
NZ_CP011398/1455659-1455740(+)/Firmicutes/Listeria_monocytogenes/singlet_1/GCV
NZ_CP011451/3146724-3146819(+)/Proteobacteria/Nitrosomonas_communis/singlet_1/GCV
NZ_CP011455/2054460-2054543(+)/Actinobacteria/Mycobacterium_bovis/singlet_1/GCV
NZ_CP011530/2625418-2625503(+)/Actinobacteria/Mycobacterium_immunogenum/singlet_1/GCV
NZ_CP012021/1386257-1386338(+)/Firmicutes/Listeria_monocytogenes/singlet_1/GCV
NZ_CP012090/1839980-1840063(+)/Actinobacteria/Mycobacterium_tuberculosis/singlet_1/GCV
NZ_CP012095/2070581-2070664(+)/Actinobacteria/Mycobacterium_bovis/singlet_1/GCV
NZ_CP012395/3169155-3169227(+)/Firmicutes/Clostridium_autoethanogenum/singlet_1/OTHER
NZ_CP012410/2112371-2112460(-)/Fusobacteria/Leptotrichia_sp/singlet_1/GCV
NZ_CP012506/2049329-2049412(+)/Actinobacteria/Mycobacterium_tuberculosis/singlet_1/GCV
NZ_CP012605/3630228-3630315(+)/Proteobacteria/Ralstonia_insidiosa/singlet_1/GCV
NZ_CP012958/1496661-1496795(+)/Proteobacteria/Aggregatibacter_actinomycetemcomitans/singlet_1/TP
NZ_CP012959/1470628-1470762(-)/Proteobacteria/Aggregatibacter_actinomycetemcomitans/singlet_1/TP
NZ_CP013285/2290566-2290647(+)/Firmicutes/Listeria_monocytogenes/singlet_1/GCV
NZ_CP013286/1089769-1089850(+)/Firmicutes/Listeria_monocytogenes/singlet_1/GCV
NZ_CP013287/2738112-2738193(+)/Firmicutes/Listeria_monocytogenes/singlet_1/GCV
NZ_CP013288/1850119-1850200(+)/Firmicutes/Listeria_monocytogenes/singlet_1/GCV
NZ_CP013289/591831-591912(-)/Firmicutes/Listeria_monocytogenes/singlet_1/GCV
NZ_CP013722/179213-179294(-)/Firmicutes/Listeria_monocytogenes/singlet_1/GCV
NZ_CP013723/692045-692126(+)/Firmicutes/Listeria_monocytogenes/singlet_1/GCV
NZ_CP013724/2891529-2891610(+)/Firmicutes/Listeria_monocytogenes/singlet_1/GCV
NZ_CP013741/2058865-2058948(+)/Actinobacteria/Mycobacterium_bovis/singlet_1/GCV
NZ_CP013911/1204865-1204970(-)/Firmicutes/Staphylococcus_haemolyticus/singlet_1/GCV
NZ_CP013919/1407271-1407352(+)/Firmicutes/Listeria_monocytogenes/singlet_1/GCV
NZ_CP014057/1296854-1296955(+)/Firmicutes/Staphylococcus_saprophyticus/singlet_1/GCV
NZ_CP014113/1815724-1815825(+)/Firmicutes/Staphylococcus_saprophyticus/singlet_1/GCV
NZ_CP014229/3020056-3020160(-)/Proteobacteria/Desulfovibrio_fairfieldensis/singlet_1/OTHER
NZ_CP014234/711783-711889(+)/Proteobacteria/Moraxella_osloensis/singlet_1/GCV
NZ_CP014250/1434742-1434823(+)/Firmicutes/Listeria_monocytogenes/singlet_1/GCV
NZ_CP014252/1400056-1400137(+)/Firmicutes/Listeria_monocytogenes/singlet_1/GCV
NZ_CP014261/1331721-1331802(+)/Firmicutes/Listeria_monocytogenes/singlet_1/GCV
NZ_CP014566/2058564-2058647(+)/Actinobacteria/Mycobacterium_bovis/singlet_1/GCV
NZ_CP014617/2174218-2174301(+)/Actinobacteria/Mycobacterium_africanum/singlet_1/GCV
NZ_CP014790/1362756-1362837(+)/Firmicutes/Listeria_monocytogenes/singlet_1/GCV
NZ_CP014844/108133-108210(+)/Proteobacteria/Cupriavidus_nantongensis/singlet_1/GCV
NZ_CP014945/2182067-2182194(+)/Proteobacteria/Psychrobacter_alimentarius/singlet_1/GCV
NZ_CP014950/2273716-2273801(+)/Actinobacteria/Mycobacterium_abscessus/singlet_1/GCV
NZ_CP014952/2295059-2295144(+)/Actinobacteria/Mycobacterium_abscessus/singlet_1/GCV
NZ_CP014959/2386831-2386916(+)/Actinobacteria/Mycobacterium_abscessus/singlet_1/GCV
NZ_CP014961/2428681-2428766(+)/Actinobacteria/Mycobacterium_abscessus/singlet_1/GCV
NZ_CP015114/316352-316474(+)/Firmicutes/Staphylococcus_condimenti/singlet_1/GCV
NZ_CP015220/4301108-4301195(-)/Actinobacteria/Rhodococcus_sp/singlet_1/GCV
NZ_CP015235/4373127-4373212(+)/Actinobacteria/Rhodococcus_fascians/singlet_1/GCV
NZ_CP015626/1198799-1198884(+)/Firmicutes/Staphylococcus_pseudintermedius/singlet_1/GCV
NZ_CP016022/3585998-3586085(+)/Proteobacteria/Ralstonia_insidiosa/singlet_1/GCV
NZ_CP016072/1370469-1370554(+)/Firmicutes/Staphylococcus_pseudintermedius/singlet_1/GCV
NZ_CP016073/1370828-1370913(+)/Firmicutes/Staphylococcus_pseudintermedius/singlet_1/GCV
NZ_CP016188/2317520-2317605(+)/Actinobacteria/Mycobacterium_abscessus/singlet_1/GCV
NZ_CP016189/2652353-2652438(+)/Actinobacteria/Mycobacterium_immunogenum/singlet_1/GCV
NZ_CP016191/2398496-2398581(+)/Actinobacteria/Mycobacterium_abscessus/singlet_1/GCV
NZ_CP016193/2428870-2428955(+)/Actinobacteria/Mycobacterium_abscessus/singlet_1/GCV
NZ_CP016553/746597-746731(+)/Proteobacteria/Aggregatibacter_actinomycetemcomitans/singlet_1/TP
NZ_CP016760/1101477-1101598(+)/Firmicutes/Staphylococcus_carnosus/singlet_1/GCV
NZ_CP016793/3926557-3926638(+)/Actinobacteria/Lentzea_sp/singlet_1/GCV
NZ_CP016794/2059652-2059735(+)/Actinobacteria/Mycobacterium_tuberculosis/singlet_1/GCV
NZ_HG813240/2059375-2059458(+)/Actinobacteria/Mycobacterium_tuberculosis/singlet_1/GCV
NZ_HG813242/1276788-1276920(-)/Firmicutes/Staphylococcus_epidermidis/singlet_1/GCV
NZ_HG813247/1381564-1381645(+)/Firmicutes/Listeria_monocytogenes/singlet_1/GCV
NZ_HG813249/1987610-1987691(+)/Firmicutes/Listeria_monocytogenes/singlet_1/GCV
NZ_HG969191/1506922-1507011(-)/Proteobacteria/Bartonella_henselae/singlet_1/GCV
NZ_LT571449/1319102-1319234(-)/Firmicutes/Staphylococcus_epidermidis/singlet_1/GCV
NC_002940/363037-363137(+)/Proteobacteria/Haemophilus_ducreyi/singlet_2/TP
NC_003028/387500-387576(+)/Firmicutes/Streptococcus_pneumoniae/singlet_2/TP
NC_003098/368916-368992(+)/Firmicutes/Streptococcus_pneumoniae/singlet_2/TP
NC_006370/2453503-2453604(+)/Proteobacteria/Photobacterium_profundum/singlet_2/TP
NC_006448/885873-885969(-)/Firmicutes/Streptococcus_thermophilus/singlet_2/TP
NC_006449/887995-888091(-)/Firmicutes/Streptococcus_thermophilus/singlet_2/TP
NC_007204/958065-958186(-)/Proteobacteria/Psychrobacter_arcticus/singlet_2/GCV
NC_007969/951652-951779(-)/Proteobacteria/Psychrobacter_cryohalolentis/singlet_2/GCV
NC_008532/914895-914991(-)/Firmicutes/Streptococcus_thermophilus/singlet_2/TP
NC_008533/376445-376521(+)/Firmicutes/Streptococcus_pneumoniae/singlet_2/TP
NC_009009/353828-353904(+)/Firmicutes/Streptococcus_sanguinis/singlet_2/TP
NC_009338/3615662-3615750(-)/Actinobacteria/Mycobacterium_gilvum/singlet_2/GCV
NC_009655/806471-806559(+)/Proteobacteria/Actinobacillus_succinogenes/singlet_2/TP
NC_010380/469833-469909(+)/Firmicutes/Streptococcus_pneumoniae/singlet_2/TP
NC_010582/402689-402765(+)/Firmicutes/Streptococcus_pneumoniae/singlet_2/TP
NC_011072/367310-367386(+)/Firmicutes/Streptococcus_pneumoniae/singlet_2/TP
NC_011900/371192-371268(+)/Firmicutes/Streptococcus_pneumoniae/singlet_2/TP
NC_012466/381221-381297(+)/Firmicutes/Streptococcus_pneumoniae/singlet_2/TP
NC_012467/393372-393448(+)/Firmicutes/Streptococcus_pneumoniae/singlet_2/TP
NC_012468/431788-431864(+)/Firmicutes/Streptococcus_pneumoniae/singlet_2/TP
NC_012469/412662-412738(+)/Firmicutes/Streptococcus_pneumoniae/singlet_2/TP
NC_012924/236094-236188(+)/Firmicutes/Streptococcus_suis/singlet_2/TP
NC_012925/236286-236380(+)/Firmicutes/Streptococcus_suis/singlet_2/TP
NC_012926/238360-238454(+)/Firmicutes/Streptococcus_suis/singlet_2/TP
NC_013165/2020904-2020977(-)/Actinobacteria/Slackia_heliotrinireducens/singlet_2/TP
NC_013204/146216-146311(-)/Actinobacteria/Eggerthella_lenta/singlet_2/TP
NC_013798/1261523-1261704(+)/Firmicutes/Streptococcus_gallolyticus/singlet_2/TP
NC_013853/1774989-1775065(-)/Firmicutes/Streptococcus_mitis/singlet_2/TP
NC_014251/637935-638011(+)/Firmicutes/Streptococcus_pneumoniae/singlet_2/TP
NC_014376/4317589-4317664(+)/Firmicutes/Clostridium_saccharolyticum/singlet_2/TP
NC_014393/2492842-2492927(-)/Firmicutes/Clostridium_cellulovorans/singlet_2/OTHER
NC_014494/397456-397532(+)/Firmicutes/Streptococcus_pneumoniae/singlet_2/TP
NC_014498/439569-439645(+)/Firmicutes/Streptococcus_pneumoniae/singlet_2/TP
NC_014814/2829309-2829397(-)/Actinobacteria/Mycobacterium_gilvum/singlet_2/GCV
NC_015215/1240953-1241134(+)/Firmicutes/Streptococcus_gallolyticus/singlet_2/TP
NC_015600/1091462-1091642(+)/Firmicutes/Streptococcus_pasteurianus/singlet_2/TP
NC_015678/1265775-1265853(-)/Firmicutes/Streptococcus_parasanguinis/singlet_2/TP
NC_015738/2850373-2850463(+)/Actinobacteria/Eggerthella_sp/singlet_2/TP
NC_015875/463623-463699(+)/Firmicutes/Streptococcus_pseudopneumoniae/singlet_2/TP
NC_016641/70766-70844(-)/Firmicutes/Paenibacillus_terrae/singlet_2/TP
NC_016749/1083579-1083760(+)/Firmicutes/Streptococcus_macedonicus/singlet_2/TP
NC_016791/2529809-2529896(+)/Firmicutes/Clostridium_sp/singlet_2/TP
NC_016826/1050065-1050234(+)/Firmicutes/Streptococcus_infantarius/singlet_2/TP
NC_017563/895286-895382(-)/Firmicutes/Streptococcus_thermophilus/singlet_2/TP
NC_017576/1230862-1231043(+)/Firmicutes/Streptococcus_gallolyticus/singlet_2/TP
NC_017581/990874-990970(-)/Firmicutes/Streptococcus_thermophilus/singlet_2/TP
NC_017591/393078-393154(+)/Firmicutes/Streptococcus_pneumoniae/singlet_2/TP
NC_017592/394531-394607(+)/Firmicutes/Streptococcus_pneumoniae/singlet_2/TP
NC_017593/375181-375257(+)/Firmicutes/Streptococcus_pneumoniae/singlet_2/TP
NC_017595/1133091-1133187(+)/Firmicutes/Streptococcus_salivarius/singlet_2/TP
NC_017617/237674-237768(+)/Firmicutes/Streptococcus_suis/singlet_2/TP
NC_017618/236178-236272(+)/Firmicutes/Streptococcus_suis/singlet_2/TP
NC_017619/236865-236959(+)/Firmicutes/Streptococcus_suis/singlet_2/TP
NC_017620/251074-251168(+)/Firmicutes/Streptococcus_suis/singlet_2/TP
NC_017621/235293-235387(+)/Firmicutes/Streptococcus_suis/singlet_2/TP
NC_017622/236983-237077(+)/Firmicutes/Streptococcus_suis/singlet_2/TP
NC_017769/451657-451733(+)/Firmicutes/Streptococcus_pneumoniae/singlet_2/TP
NC_017905/1829191-1829269(-)/Firmicutes/Streptococcus_parasanguinis/singlet_2/TP
NC_017927/884389-884485(+)/Firmicutes/Streptococcus_thermophilus/singlet_2/TP
NC_017950/237728-237822(+)/Firmicutes/Streptococcus_suis/singlet_2/TP
NC_018526/233220-233314(+)/Firmicutes/Streptococcus_suis/singlet_2/TP
NC_018594/1670349-1670425(-)/Firmicutes/Streptococcus_pneumoniae/singlet_2/TP
NC_018630/401914-401990(+)/Firmicutes/Streptococcus_pneumoniae/singlet_2/TP
NC_019903/936898-936976(+)/Firmicutes/Desulfitobacterium_dichloroeliminans/singlet_2/OTHER
NC_020134/2092567-2092658(-)/Firmicutes/Clostridium_stercorarium/singlet_2/TP
NC_020526/239243-239337(+)/Firmicutes/Streptococcus_suis/singlet_2/TP
NC_020833/915411-915492(-)/Proteobacteria/Mannheimia_haemolytica/singlet_2/TP
NC_020834/1664100-1664181(+)/Proteobacteria/Mannheimia_haemolytica/singlet_2/TP
NC_020887/2088319-2088410(-)/Firmicutes/Clostridium_stercorarium/singlet_2/TP
NC_021003/1552337-1552413(+)/Firmicutes/Streptococcus_pneumoniae/singlet_2/TP
NC_021004/1553653-1553729(+)/Firmicutes/Streptococcus_pneumoniae/singlet_2/TP
NC_021005/383812-383888(+)/Firmicutes/Streptococcus_pneumoniae/singlet_2/TP
NC_021006/1494416-1494492(+)/Firmicutes/Streptococcus_pneumoniae/singlet_2/TP
NC_021021/1431657-1431745(-)/Actinobacteria/Gordonibacter_pamelaeae/singlet_2/TP
NC_021026/383812-383888(+)/Firmicutes/Streptococcus_pneumoniae/singlet_2/TP
NC_021028/394235-394311(+)/Firmicutes/Streptococcus_pneumoniae/singlet_2/TP
NC_021082/2384103-2384184(+)/Proteobacteria/Mannheimia_haemolytica/singlet_2/TP
NC_021175/1794922-1794998(-)/Firmicutes/Streptococcus_oligofermentans/singlet_2/TP
NC_021213/262477-262571(+)/Firmicutes/Streptococcus_suis/singlet_2/TP
NC_021661/984190-984317(-)/Proteobacteria/Psychrobacter_sp/singlet_2/GCV
NC_021738/575514-575595(+)/Proteobacteria/Mannheimia_haemolytica/singlet_2/TP
NC_021739/701888-701969(+)/Proteobacteria/Mannheimia_haemolytica/singlet_2/TP
NC_021743/661759-661840(+)/Proteobacteria/Mannheimia_haemolytica/singlet_2/TP
NC_021883/1803842-1803923(+)/Proteobacteria/Mannheimia_haemolytica/singlet_2/TP
NC_021900/1053821-1053986(+)/Firmicutes/Streptococcus_lutetiensis/singlet_2/TP
NC_022247/892054-892148(-)/Proteobacteria/Variovorax_paradoxus/singlet_2/GLY_MET
NC_022655/372914-372990(+)/Firmicutes/Streptococcus_pneumoniae/singlet_2/TP
NC_023037/4576573-4576651(-)/Firmicutes/Paenibacillus_polymyxa/singlet_2/TP
NZ_AKVY01000001/387955-388031(+)/Firmicutes/Streptococcus_pneumoniae/singlet_2/TP
NZ_CM001240/4441757-4441898(-)/Firmicutes/Clostridium_sp/singlet_2/TP
NZ_CM001835/128888-128964(+)/Firmicutes/Streptococcus_pneumoniae/singlet_2/TP
NZ_CM002130/952340-952436(-)/Firmicutes/Streptococcus_sp/singlet_2/TP
NZ_CP006819/1093234-1093330(-)/Firmicutes/Streptococcus_thermophilus/singlet_2/TP
NZ_CP006872/4502101-4502179(-)/Firmicutes/Paenibacillus_polymyxa/singlet_2/TP
NZ_CP006957/1729354-1729435(+)/Proteobacteria/Mannheimia_haemolytica/singlet_2/TP
NZ_CP007155/4089027-4089118(+)/Actinobacteria/Kutzneria_albida/singlet_2/GCV
NZ_CP007453/560134-560218(+)/Firmicutes/Eubacterium_acidaminophilum/singlet_2/OTHER
NZ_CP007497/236095-236189(+)/Firmicutes/Streptococcus_suis/singlet_2/TP
NZ_CP007593/366649-366725(+)/Firmicutes/Streptococcus_pneumoniae/singlet_2/TP
NZ_CP007628/1580158-1580234(-)/Firmicutes/Streptococcus_sp/singlet_2/TP
NZ_CP008876/2534631-2534695(+)/Firmicutes/Terribacillus_aidingensis/singlet_2/TP
NZ_CP008921/220395-220489(+)/Firmicutes/Streptococcus_suis/singlet_2/TP
NZ_CP009909/1628526-1628604(-)/Firmicutes/Paenibacillus_polymyxa/singlet_2/TP
NZ_CP009913/1145058-1145154(+)/Firmicutes/Streptococcus_salivarius/singlet_2/TP
NZ_CP010996/248126-248209(+)/Actinobacteria/Mycobacterium_simiae/singlet_2/GCV
NZ_CP010999/902982-903078(-)/Firmicutes/Streptococcus_thermophilus/singlet_2/TP
NZ_CP011098/915293-915374(-)/Proteobacteria/Mannheimia_haemolytica/singlet_2/TP
NZ_CP011099/915311-915392(-)/Proteobacteria/Mannheimia_haemolytica/singlet_2/TP
NZ_CP011217/915668-915764(-)/Firmicutes/Streptococcus_thermophilus/singlet_2/TP
NZ_CP012588/698044-698140(+)/Firmicutes/Streptococcus_thermophilus/singlet_2/TP
NZ_CP012646/743371-743447(+)/Firmicutes/Streptococcus_mitis/singlet_2/TP
NZ_CP013111/5911287-5911379(+)/Proteobacteria/Bordetella_sp/singlet_2/GCV
NZ_CP013651/1185245-1185319(-)/Firmicutes/Streptococcus_sp/singlet_2/TP
NZ_CP013688/855630-855811(-)/Firmicutes/Streptococcus_gallolyticus/singlet_2/TP
NZ_CP013689/911642-911807(+)/Firmicutes/Streptococcus_infantarius/singlet_2/TP
NZ_CP013939/48918-49014(+)/Firmicutes/Streptococcus_thermophilus/singlet_2/TP
NZ_CP014056/2747787-2747881(-)/Proteobacteria/Grimontia_hollisae/singlet_2/TP
NZ_CP014144/1074159-1074255(+)/Firmicutes/Streptococcus_salivarius/singlet_2/TP
NZ_CP014264/635631-635703(+)/Firmicutes/Streptococcus_sp/singlet_2/TP
NZ_CP014326/1775437-1775513(-)/Firmicutes/Streptococcus_mitis/singlet_2/TP
NZ_CP014673/2167283-2167374(-)/Firmicutes/Clostridium_stercorarium/singlet_2/TP
NZ_CP015424/47158-47258(+)/Proteobacteria/Haemophilus_ducreyi/singlet_2/TP
NZ_CP015426/551362-551462(+)/Proteobacteria/Haemophilus_ducreyi/singlet_2/TP
NZ_CP015431/385026-385126(+)/Proteobacteria/Haemophilus_ducreyi/singlet_2/TP
NZ_CP015433/566502-566602(+)/Proteobacteria/Haemophilus_ducreyi/singlet_2/TP
NZ_CP015434/960828-960928(+)/Proteobacteria/Haemophilus_ducreyi/singlet_2/TP
NZ_CP015483/1670373-1670450(+)/Proteobacteria/Acinetobacter_baumannii/singlet_2/TP
NZ_CP015557/224967-225061(+)/Firmicutes/Streptococcus_suis/singlet_2/TP
NZ_CP016026/218197-218293(-)/Firmicutes/Streptococcus_thermophilus/singlet_2/TP
NZ_CP016207/1048293-1048369(+)/Firmicutes/Streptococcus_sp/singlet_2/TP
NZ_CP016439/27550-27646(+)/Firmicutes/Streptococcus_thermophilus/singlet_2/TP
NZ_HG322949/3092595-3092669(+)/Proteobacteria/Janthinobacterium_agaricidamnosum/singlet_2/GCV
NZ_LN831029/5941333-5941443(-)/Proteobacteria/Achromobacter_xylosoxidans/singlet_2/GCV
NZ_LN831051/96684-96760(-)/Firmicutes/Streptococcus_pneumoniae/singlet_2/TP
NZ_LN847353/372397-372473(+)/Firmicutes/Streptococcus_pneumoniae/singlet_2/TP
