# Supplementary material for: Regulatory context drives conservation of glycine riboswitch aptamers
Source: PLoS Comput Biol. 2019 Dec 20;15(12):e1007564. doi: 10.1371/journal.pcbi.1007564 (PMC6944388; doi:10.1371/journal.pcbi.1007564)
Supplement: S7 Table — (XLSX) [file pcbi.1007564.s023.xlsx]

## Sheet: S7 Table
S7 Table: 436 Bacilli riboswitch aptamer sequences for graph clustering analysis.
NZ_CP014140/166646-166760(-)/Bacilli/Aneurinibacillus_sp/apt_B/TP
NZ_CP011974/3996095-3996174(-)/Bacilli/Bacillus_endophyticus/apt_A/GCV
NC_011567/927752-927830(+)/Bacilli/Anoxybacillus_flavithermus/apt_A/GCV
NZ_CP008855/778913-778991(-)/Bacilli/Bacillus_sp/apt_A/GCV
NZ_CP012152/1897643-1897721(-)/Bacilli/Anoxybacillus_gonensis/apt_A/GCV
NC_012793/2406395-2406473(-)/Bacilli/Geobacillus_sp/apt_A/GCV
NC_014650/1132999-1133077(+)/Bacilli/Geobacillus_sp/apt_A/GCV
NC_015660/1196878-1196956(+)/Bacilli/Geobacillus_thermoglucosidasius/apt_A/GCV
NZ_CM001483/1078319-1078397(+)/Bacilli/Geobacillus_thermoglucosidans/apt_A/GCV
NZ_CM002692/2459122-2459200(-)/Bacilli/Geobacillus_stearothermophilus/apt_A/GCV
NC_021171/3397617-3397695(-)/Bacilli/Bacillus_sp/apt_A/GCV
NZ_CP015506/4039287-4039364(-)/Bacilli/Bacillus_oceanisediminis/apt_A/GCV
NC_014829/1874207-1874289(+)/Bacilli/Bacillus_cellulosilyticus/apt_A/GCV
NZ_CP012024/2219874-2219952(-)/Bacilli/Bacillus_smithii/apt_A/GCV
NZ_CP010976/2514229-2514316(-)/Bacilli/Paenibacillus_sp/apt_B/TP
NC_003028/387500-387576(+)/Bacilli/Streptococcus_pneumoniae/singlet_2/TP
NC_015875/463623-463699(+)/Bacilli/Streptococcus_pseudopneumoniae/singlet_2/TP
NZ_CP012646/743371-743447(+)/Bacilli/Streptococcus_mitis/singlet_2/TP
NZ_CP007628/1580158-1580234(-)/Bacilli/Streptococcus_sp/singlet_2/TP
NC_013853/1774989-1775065(-)/Bacilli/Streptococcus_mitis/singlet_2/TP
NC_015291/1570417-1570493(-)/Bacilli/Streptococcus_oralis/singlet_0/TP
NC_004193/1936134-1936232(-)/Bacilli/Oceanobacillus_iheyensis/apt_B/GCV
NC_016023/3047686-3047766(+)/Bacilli/Bacillus_coagulans/apt_A/GCV
NC_015634/1722764-1722844(-)/Bacilli/Bacillus_coagulans/apt_A/GCV
NZ_CP009709/721275-721355(-)/Bacilli/Bacillus_coagulans/apt_A/GCV
NC_022524/3286024-3286101(-)/Bacilli/Bacillus_infantis/apt_A/GCV
NZ_CP010783/915018-915093(-)/Bacilli/Streptococcus_iniae/apt_A/TP
NZ_CP007161/1859869-1859978(+)/Bacilli/Virgibacillus_sp/apt_B/GCV
NZ_CM001792/1912594-1912692(-)/Bacilli/Oceanobacillus_kimchii/apt_B/GCV
NZ_CP011974/3996002-3996087(-)/Bacilli/Bacillus_endophyticus/apt_B/GCV
NZ_CP012600/1674398-1674484(-)/Bacilli/Bacillus_gobiensis/apt_A/GCV
NC_021362/2709101-2709195(-)/Bacilli/Bacillus_paralicheniformis/apt_A/GCV
NC_000964/2549510-2549601(-)/Bacilli/Bacillus_subtilis/apt_A/GCV
NZ_CP010014/2156144-2156235(-)/Bacilli/Bacillus_sp/apt_A/GCV
NC_017743/2456064-2456155(-)/Bacilli/Bacillus_sp/apt_A/GCV
NC_016047/2530173-2530264(-)/Bacilli/Bacillus_subtilis/apt_A/GCV
NC_014479/2406250-2406341(-)/Bacilli/Bacillus_subtilis/apt_A/GCV
NC_014639/2070309-2070399(-)/Bacilli/Bacillus_atrophaeus/apt_A/GCV
NZ_CP014840/1408676-1408766(+)/Bacilli/Bacillus_subtilis/apt_A/GCV
NZ_CP012602/2037426-2037505(+)/Bacilli/Bacillus_sp/apt_A/GCV
NC_014551/2417373-2417463(-)/Bacilli/Bacillus_amyloliquefaciens/apt_A/GCV
NZ_CP009748/2420320-2420410(-)/Bacilli/Bacillus_subtilis/apt_A/GCV
NZ_CP015911/2409606-2409695(-)/Bacilli/Bacillus_velezensis/apt_A/GCV
NC_009725/2422935-2423025(-)/Bacilli/Bacillus_velezensis/apt_A/GCV
NC_020272/1498766-1498856(+)/Bacilli/Bacillus_amyloliquefaciens/apt_A/GCV
NZ_CP009611/2444930-2445020(-)/Bacilli/Bacillus_subtilis/apt_A/GCV
NZ_CP010406/3568525-3568615(+)/Bacilli/Bacillus_sp/apt_A/GCV
NC_017061/2662425-2662515(-)/Bacilli/Bacillus_velezensis/apt_A/GCV
NC_017912/2658551-2658641(-)/Bacilli/Bacillus_amyloliquefaciens/apt_A/GCV
NZ_CP009938/3068648-3068738(-)/Bacilli/Bacillus_sp/apt_A/GCV
NZ_CP013950/3735085-3735175(+)/Bacilli/Bacillus_sp/apt_A/GCV
NC_019842/2480102-2480192(-)/Bacilli/Bacillus_velezensis/apt_A/GCV
NZ_CP009749/2480838-2480928(-)/Bacilli/Bacillus_subtilis/apt_A/GCV
NC_002570/2941515-2941599(-)/Bacilli/Bacillus_halodurans/apt_A/GCV
NC_002570/2941417-2941508(-)/Bacilli/Bacillus_halodurans/apt_B/GCV
NZ_CP015506/4039202-4039280(-)/Bacilli/Bacillus_oceanisediminis/apt_B/GCV
NC_012891/1062484-1062547(+)/Bacilli/Streptococcus_dysgalactiae/apt_A/TP
NC_015558/862065-862130(+)/Bacilli/Streptococcus_parauberis/apt_A/TP
NC_003485/1022153-1022216(+)/Bacilli/Streptococcus_pyogenes/apt_A/TP
NZ_CP007023/920524-920586(+)/Bacilli/Streptococcus_pyogenes/apt_A/TP
NC_002737/1046368-1046430(+)/Bacilli/Streptococcus_pyogenes/apt_A/TP
NC_011134/935489-935551(-)/Bacilli/Streptococcus_equi/apt_A/TP
NC_017040/957614-957675(+)/Bacilli/Streptococcus_pyogenes/apt_A/TP
NZ_CP003923/2412993-2413078(-)/Bacilli/Bacillus_lehensis/apt_A/GCV
NZ_CP012600/4551035-4551127(-)/Bacilli/Bacillus_gobiensis/apt_A/GLY_MET
NZ_CP011008/2539251-2539343(+)/Bacilli/Bacillus_simplex/apt_A/GLY_MET
NZ_CP012601/681422-681504(+)/Bacilli/Bacillus_sp/apt_A/GCV
NC_014219/2513191-2513277(-)/Bacilli/Bacillus_selenitireducens/apt_A/GCV
NZ_CP016537/642144-642223(+)/Bacilli/Planococcus_halocryophilus/apt_B/GCV
NZ_CP016540/3072813-3072889(+)/Bacilli/Planococcus_sp/apt_B/GCV
NZ_CP013661/214554-214630(-)/Bacilli/Planococcus_kocurii/apt_B/GCV
NZ_CP016534/2665454-2665530(-)/Bacilli/Planococcus_antarcticus/apt_B/GCV
NZ_CP016543/1860764-1860843(-)/Bacilli/Planococcus_donghaensis/apt_B/GCV
NZ_CP009129/1365473-1365552(+)/Bacilli/Planococcus_sp/apt_B/GCV
NZ_CP011008/2537188-2537275(+)/Bacilli/Bacillus_simplex/apt_A/TP
NC_012491/2385825-2385939(+)/Bacilli/Brevibacillus_brevis/apt_B/GCV
NZ_CP012600/4550933-4551029(-)/Bacilli/Bacillus_gobiensis/apt_B/GLY_MET
NZ_CP011346/2597833-2597933(-)/Bacilli/Bacillus_velezensis/apt_B/GCV
NZ_CP008747/1398221-1398305(+)/Bacilli/Staphylococcus_hyicus/singlet_1/GCV
NZ_CP009623/728092-728173(-)/Bacilli/Staphylococcus_agnetis/singlet_0/GCV
NZ_AP014944/1354206-1354289(+)/Bacilli/Staphylococcus_schleiferi/singlet_1/GCV
NC_014925/1304501-1304586(-)/Bacilli/Staphylococcus_pseudintermedius/singlet_0/GCV
NZ_CP011366/1420311-1420389(+)/Bacilli/Salinicoccus_halodurans/singlet_0/GCV
NC_014829/1874295-1874423(+)/Bacilli/Bacillus_cellulosilyticus/apt_B/GCV
NZ_CP015286/5044257-5044368(-)/Bacilli/Paenibacillus_glucanolyticus/apt_B/GCV
NC_013406/4198371-4198482(+)/Bacilli/Paenibacillus_sp/apt_B/GCV
NZ_CP011008/2539349-2539442(+)/Bacilli/Bacillus_simplex/apt_B/GLY_MET
NC_012004/961950-962014(+)/Bacilli/Streptococcus_uberis/apt_A/TP
NC_007168/1408552-1408657(+)/Bacilli/Staphylococcus_haemolyticus/singlet_1/GCV
NZ_CP007601/876997-877124(-)/Bacilli/Staphylococcus_capitis/singlet_1/GCV
NC_002976/1146875-1147007(-)/Bacilli/Staphylococcus_epidermidis/singlet_1/GCV
NC_016941/1539556-1539642(-)/Bacilli/Staphylococcus_argenteus/singlet_0/GCV
NC_017337/1612311-1612397(-)/Bacilli/Staphylococcus_aureus/singlet_0/GCV
NC_002745/1576871-1576958(-)/Bacilli/Staphylococcus_aureus/singlet_0/GCV
NC_007622/1532050-1532137(-)/Bacilli/Staphylococcus_aureus/singlet_0/GCV
NZ_CP011528/1527333-1527420(-)/Bacilli/Staphylococcus_aureus/singlet_0/GCV
NC_017351/1651885-1651972(-)/Bacilli/Staphylococcus_aureus/singlet_0/GCV
NC_007350/1259149-1259250(+)/Bacilli/Staphylococcus_saprophyticus/singlet_1/GCV
NZ_CP012968/415792-415888(+)/Bacilli/Staphylococcus_sp/singlet_0/GCV
NZ_CP013114/1423770-1423866(-)/Bacilli/Staphylococcus_equorum/singlet_0/GCV
NZ_CP013714/1387545-1387641(-)/Bacilli/Staphylococcus_equorum/singlet_0/GCV
NC_022737/146880-146968(-)/Bacilli/Staphylococcus_pasteuri/singlet_1/GCV
NC_020164/1270725-1270813(+)/Bacilli/Staphylococcus_warneri/singlet_1/GCV
NC_013893/1413864-1413953(+)/Bacilli/Staphylococcus_lugdunensis/singlet_0/GCV
NZ_CP014016/809402-809511(+)/Bacilli/Staphylococcus_simulans/singlet_0/GCV
NZ_CP007208/1035762-1035858(-)/Bacilli/Staphylococcus_xylosus/singlet_0/GCV
NZ_CP015114/316352-316474(+)/Bacilli/Staphylococcus_condimenti/singlet_1/GCV
NC_012121/1177746-1177867(-)/Bacilli/Staphylococcus_carnosus/singlet_1/GCV
NZ_CP009241/7045113-7045218(+)/Bacilli/Paenibacillus_sp/apt_B/GCV
NZ_CP009283/6704576-6704684(+)/Bacilli/Paenibacillus_sp/apt_B/GCV
NZ_CP009284/6366570-6366679(+)/Bacilli/Paenibacillus_sp/apt_B/GCV
NZ_CP015506/431959-432029(+)/Bacilli/Bacillus_oceanisediminis/apt_B/OTHER
NZ_CP014140/166766-166870(-)/Bacilli/Aneurinibacillus_sp/apt_A/TP
NC_018491/4489912-4490008(+)/Bacilli/Bacillus_cereus/apt_A/TP
NZ_CM000743/2013396-2013492(-)/Bacilli/Bacillus_mycoides/apt_A/TP
NZ_CM000745/4807368-4807464(+)/Bacilli/Bacillus_pseudomycoides/apt_A/TP
NZ_CP009651/5217675-5217771(+)/Bacilli/Bacillus_thuringiensis/apt_A/TP
NZ_CM000739/2124803-2124899(+)/Bacilli/Bacillus_cereus/apt_A/TP
NZ_CM000733/1896277-1896372(+)/Bacilli/Bacillus_cereus/apt_A/TP
NZ_CM000737/2142917-2143013(-)/Bacilli/Bacillus_cereus/apt_A/TP
NZ_CP013274/2245274-2245370(-)/Bacilli/Bacillus_thuringiensis/apt_A/TP
NC_014171/2224035-2224131(-)/Bacilli/Bacillus_thuringiensis/apt_A/TP
NC_018693/1544707-1544803(-)/Bacilli/Bacillus_thuringiensis/apt_A/TP
NC_022781/4886146-4886242(-)/Bacilli/Bacillus_toyonensis/apt_A/TP
NZ_CM000728/2134133-2134229(-)/Bacilli/Bacillus_cereus/apt_A/TP
NZ_CM000740/2179273-2179369(-)/Bacilli/Bacillus_cereus/apt_A/TP
NC_010184/2253338-2253434(-)/Bacilli/Bacillus_weihenstephanensis/apt_A/TP
NZ_CM000719/2129380-2129476(-)/Bacilli/Bacillus_cereus/apt_A/TP
NZ_CM000742/2048650-2048746(-)/Bacilli/Bacillus_mycoides/apt_A/TP
NZ_CM000718/2219437-2219533(+)/Bacilli/Bacillus_cereus/apt_A/TP
NC_011772/2210581-2210677(-)/Bacilli/Bacillus_cereus/apt_A/TP
NC_018508/1772597-1772693(-)/Bacilli/Bacillus_thuringiensis/apt_A/TP
NZ_CM000732/2139914-2140008(+)/Bacilli/Bacillus_cereus/apt_A/TP
NC_003909/2304814-2304909(-)/Bacilli/Bacillus_cereus/apt_A/TP
NC_003997/2221616-2221711(-)/Bacilli/Bacillus_anthracis/apt_A/TP
NC_005957/2242862-2242957(-)/Bacilli/Bacillus_thuringiensis/apt_A/TP
NZ_CP001974/2221112-2221207(-)/Bacilli/Bacillus_anthracis/apt_A/TP
NZ_CP009369/2743627-2743722(+)/Bacilli/Bacillus_cereus/apt_A/TP
NC_011725/2251884-2251980(-)/Bacilli/Bacillus_cereus/apt_A/TP
NC_017208/2301767-2301863(-)/Bacilli/Bacillus_thuringiensis/apt_A/TP
NC_004722/2266452-2266548(-)/Bacilli/Bacillus_cereus/apt_A/TP
NC_020238/2489373-2489469(-)/Bacilli/Bacillus_thuringiensis/apt_A/TP
NZ_CP007512/2078610-2078706(-)/Bacilli/Bacillus_bombysepticus/apt_A/TP
NC_006274/2269910-2270005(-)/Bacilli/Bacillus_cereus/apt_A/TP
NZ_CP011058/2165864-2165955(-)/Bacilli/Paenibacillus_beijingensis/apt_B/TP
NZ_CP014140/1265837-1265932(+)/Bacilli/Aneurinibacillus_sp/apt_B/GCV
NZ_CP013023/4575610-4575795(+)/Bacilli/Paenibacillus_bovis/apt_B/GCV
NZ_CP011058/1147936-1148024(+)/Bacilli/Paenibacillus_beijingensis/apt_A/GCV
NZ_CP011361/1138533-1138627(+)/Bacilli/Salimicrobium_jeotgali/apt_A/GCV
NC_014219/2513091-2513182(-)/Bacilli/Bacillus_selenitireducens/apt_B/GCV
NZ_CP013652/3047205-3047287(+)/Bacilli/Paenibacillus_naphthalenovorans/apt_B/GCV
NZ_CP011058/1148033-1148142(+)/Bacilli/Paenibacillus_beijingensis/apt_B/GCV
NZ_CP011058/1650021-1650127(+)/Bacilli/Paenibacillus_beijingensis/apt_B/GCV
NC_017905/1829191-1829269(-)/Bacilli/Streptococcus_parasanguinis/singlet_2/TP
NC_015678/1265775-1265853(-)/Bacilli/Streptococcus_parasanguinis/singlet_2/TP
NC_009009/353828-353904(+)/Bacilli/Streptococcus_sanguinis/singlet_2/TP
NC_021175/1794922-1794998(-)/Bacilli/Streptococcus_oligofermentans/singlet_2/TP
NC_014483/4053479-4053557(-)/Bacilli/Paenibacillus_polymyxa/singlet_0/TP
NZ_CP011512/4592275-4592353(-)/Bacilli/Paenibacillus_peoriae/singlet_0/TP
NC_016641/70766-70844(-)/Bacilli/Paenibacillus_terrae/singlet_2/TP
NZ_CP006872/4502101-4502179(-)/Bacilli/Paenibacillus_polymyxa/singlet_2/TP
NC_014622/4416707-4416786(-)/Bacilli/Paenibacillus_polymyxa/apt_B/TP
NZ_CP014264/635631-635703(+)/Bacilli/Streptococcus_sp/singlet_2/TP
NZ_CP013651/1185245-1185319(-)/Bacilli/Streptococcus_sp/singlet_2/TP
NZ_CM000733/1896381-1896486(+)/Bacilli/Bacillus_cereus/apt_B/TP
NZ_CM000745/4807473-4807579(+)/Bacilli/Bacillus_pseudomycoides/apt_B/TP
NZ_CP009651/5217780-5217886(+)/Bacilli/Bacillus_thuringiensis/apt_B/TP
NZ_CP009351/1643071-1643174(+)/Bacilli/Bacillus_thuringiensis/apt_B/TP
NZ_CP007607/3491242-3491346(+)/Bacilli/Bacillus_thuringiensis/apt_B/TP
NZ_AP014864/3419358-3419462(+)/Bacilli/Bacillus_thuringiensis/apt_B/TP
NZ_CM000715/2054459-2054563(+)/Bacilli/Bacillus_cereus/apt_B/TP
NZ_CM000714/2084988-2085091(+)/Bacilli/Bacillus_cereus/apt_B/TP
NZ_CM000725/2160468-2160571(+)/Bacilli/Bacillus_cereus/apt_B/TP
NZ_CP009692/3547951-3548054(+)/Bacilli/Bacillus_mycoides/apt_B/TP
NZ_CP009746/2489207-2489310(+)/Bacilli/Bacillus_weihenstephanensis/apt_B/TP
NZ_CM000732/2140017-2140120(+)/Bacilli/Bacillus_cereus/apt_B/TP
NZ_CM000752/2067335-2067438(+)/Bacilli/Bacillus_thuringiensis/apt_B/TP
NC_012581/2017479-2017582(+)/Bacilli/Bacillus_anthracis/apt_B/TP
NZ_CM000754/2085906-2086009(+)/Bacilli/Bacillus_thuringiensis/apt_B/TP
NZ_CP009300/2151102-2151205(+)/Bacilli/Bacillus_cereus/apt_B/TP
NZ_CM000739/2124908-2125011(+)/Bacilli/Bacillus_cereus/apt_B/TP
NC_018491/4490017-4490120(+)/Bacilli/Bacillus_cereus/apt_B/TP
NZ_CP009369/2743731-2743834(+)/Bacilli/Bacillus_cereus/apt_B/TP
NZ_CM000730/2143408-2143512(+)/Bacilli/Bacillus_cereus/apt_B/TP
NC_018500/1611447-1611551(+)/Bacilli/Bacillus_thuringiensis/apt_B/TP
NZ_CP012483/3228891-3228995(+)/Bacilli/Bacillus_cereus/apt_B/TP
NZ_CM000718/2219542-2219646(+)/Bacilli/Bacillus_cereus/apt_B/TP
NZ_CP006837/2926932-2927037(-)/Bacilli/Lysinibacillus_varians/apt_B/GCV
NZ_CP010820/1718607-1718719(+)/Bacilli/Lysinibacillus_fusiformis/apt_B/GCV
NZ_CP014643/2310786-2310898(+)/Bacilli/Lysinibacillus_sphaericus/apt_B/GCV
NZ_CP011058/1147591-1147671(-)/Bacilli/Paenibacillus_beijingensis/apt_B/GCV
NZ_CP012602/2037514-2037595(+)/Bacilli/Bacillus_sp/apt_B/GCV
NZ_CP007806/1670143-1670225(+)/Bacilli/Brevibacillus_laterosporus/apt_B/GCV
NZ_CP010268/2227050-2227127(+)/Bacilli/Paenibacillus_polymyxa/apt_B/GLY_MET
NZ_CP013023/4371872-4371972(-)/Bacilli/Paenibacillus_bovis/apt_B/GLY_MET
NZ_CP012600/1674298-1674389(-)/Bacilli/Bacillus_gobiensis/apt_B/GCV
NC_006270/2547365-2547461(-)/Bacilli/Bacillus_licheniformis/apt_B/GCV
NC_021362/2708995-2709092(-)/Bacilli/Bacillus_paralicheniformis/apt_B/GCV
NZ_CP009286/5152320-5152418(+)/Bacilli/Paenibacillus_stellifer/apt_B/GCV
NZ_CP009288/5440520-5440675(+)/Bacilli/Paenibacillus_durus/apt_B/GCV
NZ_CP011114/4266609-4266764(+)/Bacilli/Paenibacillus_durus/apt_B/GCV
NZ_CP004078/4789751-4789908(+)/Bacilli/Paenibacillus_sabinae/apt_B/GCV
NZ_CP009285/7501003-7501102(+)/Bacilli/Paenibacillus_borealis/apt_B/GCV
NZ_CP009282/7083774-7083873(+)/Bacilli/Paenibacillus_sp/apt_B/GCV
NZ_CP009280/7773780-7773879(+)/Bacilli/Paenibacillus_sp/apt_B/GCV
NZ_CP011008/3501666-3501748(-)/Bacilli/Bacillus_simplex/apt_B/GCV
NC_013411/218870-218985(+)/Bacilli/Geobacillus_sp/apt_B/GCV
NZ_CP008934/2794249-2794364(+)/Bacilli/Geobacillus_stearothermophilus/apt_B/GCV
NZ_CP003923/2412895-2412984(-)/Bacilli/Bacillus_lehensis/apt_B/GCV
NC_006582/2619777-2619858(-)/Bacilli/Bacillus_clausii/apt_B/GCV
NZ_CP011361/1138636-1138713(+)/Bacilli/Salimicrobium_jeotgali/apt_B/GCV
NZ_CP014342/825516-825634(+)/Bacilli/Geobacillus_subterraneus/apt_B/GCV
NC_011567/927839-927918(+)/Bacilli/Anoxybacillus_flavithermus/apt_B/GCV
NZ_LN831776/7239766-7239866(+)/Bacilli/Paenibacillus_riograndensis/apt_B/GCV
NZ_CP009287/6537365-6537465(+)/Bacilli/Paenibacillus_graminis/apt_B/GCV
NC_014098/704461-704567(+)/Bacilli/Kyrpidia_tusciae/apt_B/GCV
NZ_CP011058/1642625-1642724(-)/Bacilli/Paenibacillus_beijingensis/apt_B/OTHER
NZ_CP007739/2295003-2295081(-)/Bacilli/Bacillus_methanolicus/apt_B/GCV
NC_018065/1720440-1720548(+)/Bacilli/Solibacillus_silvestris/apt_B/GCV
NZ_CP012601/681514-681599(+)/Bacilli/Bacillus_sp/apt_B/GCV
NZ_CP015286/5044784-5044872(+)/Bacilli/Paenibacillus_glucanolyticus/apt_B/GCV
NC_013406/4197872-4197958(-)/Bacilli/Paenibacillus_sp/apt_B/GCV
NZ_CP009920/1299752-1299837(-)/Bacilli/Bacillus_megaterium/apt_B/GCV
NC_014019/4324638-4324723(-)/Bacilli/Bacillus_megaterium/apt_B/GCV
NZ_CP015226/4221337-4221422(-)/Bacilli/Bacillus_sp/apt_B/GCV
NC_009725/2422832-2422926(-)/Bacilli/Bacillus_velezensis/apt_B/GCV
NC_022653/2419907-2420001(-)/Bacilli/Bacillus_amyloliquefaciens/apt_B/GCV
NC_016784/2514518-2514612(-)/Bacilli/Bacillus_velezensis/apt_B/GCV
NC_017912/2658448-2658542(-)/Bacilli/Bacillus_amyloliquefaciens/apt_B/GCV
NZ_CP009611/2444827-2444921(-)/Bacilli/Bacillus_subtilis/apt_B/GCV
NZ_CP009938/3068545-3068639(-)/Bacilli/Bacillus_sp/apt_B/GCV
NC_014551/2417270-2417364(-)/Bacilli/Bacillus_amyloliquefaciens/apt_B/GCV
NZ_CP009748/2420217-2420311(-)/Bacilli/Bacillus_subtilis/apt_B/GCV
NZ_CP013950/3735184-3735278(+)/Bacilli/Bacillus_sp/apt_B/GCV
NZ_CP006890/2652024-2652118(-)/Bacilli/Bacillus_velezensis/apt_B/GCV
NZ_CP009749/2480735-2480829(-)/Bacilli/Bacillus_subtilis/apt_B/GCV
NZ_CP012024/2219793-2219865(-)/Bacilli/Bacillus_smithii/apt_B/GCV
NZ_AP014928/2205163-2205258(-)/Bacilli/Bacillus_pumilus/apt_B/GCV
NC_017743/2455969-2456055(-)/Bacilli/Bacillus_sp/apt_B/GCV
NC_014479/2406155-2406241(-)/Bacilli/Bacillus_subtilis/apt_B/GCV
NC_016047/2530078-2530164(-)/Bacilli/Bacillus_subtilis/apt_B/GCV
NZ_CP013984/2409165-2409252(-)/Bacilli/Bacillus_subtilis/apt_B/GCV
NC_009848/2216062-2216157(-)/Bacilli/Bacillus_pumilus/apt_B/GCV
NZ_CP010075/2217304-2217397(-)/Bacilli/Bacillus_sp/apt_B/GCV
NC_014639/2070211-2070300(-)/Bacilli/Bacillus_atrophaeus/apt_B/GCV
NZ_CP014840/1408775-1408864(+)/Bacilli/Bacillus_subtilis/apt_B/GCV
NC_000964/2549415-2549501(-)/Bacilli/Bacillus_subtilis/apt_B/GCV
NZ_CP010014/2156049-2156135(-)/Bacilli/Bacillus_sp/apt_B/GCV
NC_017195/2398079-2398165(-)/Bacilli/Bacillus_subtilis/apt_B/GCV
NC_023134/3590089-3590260(+)/Bacilli/Paenibacillus_larvae/apt_B/GCV
NZ_CP007739/592729-592792(-)/Bacilli/Bacillus_methanolicus/singlet_0/OTHER
NZ_CP004078/5201331-5201397(-)/Bacilli/Paenibacillus_sabinae/singlet_0/TP
NZ_CP008876/2534631-2534695(+)/Bacilli/Terribacillus_aidingensis/singlet_2/TP
NZ_CP014835/478795-478869(-)/Bacilli/Streptococcus_sp/apt_B/TP
NC_015433/243709-243803(+)/Bacilli/Streptococcus_suis/singlet_0/TP
NC_012924/236094-236188(+)/Bacilli/Streptococcus_suis/singlet_2/TP
NC_017950/237728-237822(+)/Bacilli/Streptococcus_suis/singlet_2/TP
NZ_CP011058/1147680-1147784(-)/Bacilli/Paenibacillus_beijingensis/apt_A/GCV
NZ_CP013652/3047112-3047196(+)/Bacilli/Paenibacillus_naphthalenovorans/apt_A/GCV
NZ_CP007739/2295090-2295172(-)/Bacilli/Bacillus_methanolicus/apt_A/GCV
NC_014019/4324732-4324814(-)/Bacilli/Bacillus_megaterium/apt_A/GCV
NZ_CP015226/4221431-4221513(-)/Bacilli/Bacillus_sp/apt_A/GCV
NC_016826/1050065-1050234(+)/Bacilli/Streptococcus_infantarius/singlet_2/TP
NC_021900/1053821-1053986(+)/Bacilli/Streptococcus_lutetiensis/singlet_2/TP
NZ_CP013689/911642-911807(+)/Bacilli/Streptococcus_infantarius/singlet_2/TP
NC_021485/1173029-1173151(+)/Bacilli/Streptococcus_agalactiae/singlet_0/TP
NZ_CP011329/1145363-1145485(+)/Bacilli/Streptococcus_agalactiae/singlet_0/TP
NZ_CP010874/1121792-1121914(+)/Bacilli/Streptococcus_agalactiae/apt_B/TP
NC_004116/1147549-1147671(+)/Bacilli/Streptococcus_agalactiae/singlet_0/TP
NC_015558/862143-862220(+)/Bacilli/Streptococcus_parauberis/apt_B/TP
NZ_CP010783/914935-915012(-)/Bacilli/Streptococcus_iniae/apt_B/TP
NC_012891/1062560-1062636(+)/Bacilli/Streptococcus_dysgalactiae/apt_B/TP
NC_002737/1046443-1046519(+)/Bacilli/Streptococcus_pyogenes/apt_B/TP
NC_017040/957688-957764(+)/Bacilli/Streptococcus_pyogenes/apt_B/TP
NC_016749/1083579-1083760(+)/Bacilli/Streptococcus_macedonicus/singlet_2/TP
NZ_CP013688/855630-855811(-)/Bacilli/Streptococcus_gallolyticus/singlet_2/TP
NC_013798/1261523-1261704(+)/Bacilli/Streptococcus_gallolyticus/singlet_2/TP
NC_015600/1091462-1091642(+)/Bacilli/Streptococcus_pasteurianus/singlet_2/TP
NC_012004/962025-962102(+)/Bacilli/Streptococcus_uberis/apt_B/TP
NZ_CM002130/952340-952436(-)/Bacilli/Streptococcus_sp/singlet_2/TP
NC_006448/885873-885969(-)/Bacilli/Streptococcus_thermophilus/singlet_2/TP
NZ_CM002132/1194545-1194641(-)/Bacilli/Streptococcus_sp/singlet_0/TP
NZ_CP013216/1043399-1043495(+)/Bacilli/Streptococcus_salivarius/singlet_0/TP
NC_015760/1112053-1112149(-)/Bacilli/Streptococcus_salivarius/singlet_0/TP
NZ_CP011008/3501757-3501834(-)/Bacilli/Bacillus_simplex/apt_A/GCV
NZ_CP011058/1642733-1642820(-)/Bacilli/Paenibacillus_beijingensis/apt_A/OTHER
NC_018065/1720349-1720431(+)/Bacilli/Solibacillus_silvestris/apt_A/GCV
NZ_CP013023/4371981-4372083(-)/Bacilli/Paenibacillus_bovis/apt_A/GLY_MET
NC_016641/2086069-2086172(-)/Bacilli/Paenibacillus_terrae/apt_A/GLY_MET
NC_014483/429899-430004(-)/Bacilli/Paenibacillus_polymyxa/apt_A/GLY_MET
NC_023037/371062-371167(-)/Bacilli/Paenibacillus_polymyxa/apt_A/GLY_MET
NZ_CP011512/463227-463332(-)/Bacilli/Paenibacillus_peoriae/apt_A/GLY_MET
NC_014622/488126-488230(-)/Bacilli/Paenibacillus_polymyxa/apt_A/GLY_MET
NZ_CP006872/442540-442644(-)/Bacilli/Paenibacillus_polymyxa/apt_A/GLY_MET
NZ_CP009909/3434951-3435055(-)/Bacilli/Paenibacillus_polymyxa/apt_A/GLY_MET
NZ_CP011058/1649650-1649759(-)/Bacilli/Paenibacillus_beijingensis/apt_A/GLY_MET
NZ_CP015286/5044664-5044775(+)/Bacilli/Paenibacillus_glucanolyticus/apt_A/GCV
NC_013406/4197967-4198079(-)/Bacilli/Paenibacillus_sp/apt_A/GCV
NZ_CP014140/1265751-1265830(+)/Bacilli/Aneurinibacillus_sp/apt_A/GCV
NZ_CP009416/1967796-1967874(-)/Bacilli/Jeotgalibacillus_malaysiensis/apt_A/GCV
NZ_CP011832/2370702-2370817(-)/Bacilli/Geobacillus_sp/apt_B/GCV
NZ_CP008903/733060-733175(-)/Bacilli/Geobacillus_sp/apt_B/GCV
NC_014650/1133085-1133169(+)/Bacilli/Geobacillus_sp/apt_B/GCV
NC_015660/1196964-1197048(+)/Bacilli/Geobacillus_thermoglucosidasius/apt_B/GCV
NZ_CM001483/1078405-1078489(+)/Bacilli/Geobacillus_thermoglucosidans/apt_B/GCV
NC_012793/2406302-2406387(-)/Bacilli/Geobacillus_sp/apt_B/GCV
NC_011999/1288490-1288565(-)/Bacilli/Macrococcus_caseolyticus/singlet_0/GCV
NC_006270/2547470-2547564(-)/Bacilli/Bacillus_licheniformis/apt_A/GCV
NZ_LT603683/2822680-2822774(-)/Bacilli/Bacillus_glycinifermentans/apt_A/GCV
NC_006510/2456261-2456339(-)/Bacilli/Geobacillus_kaustophilus/apt_A/GCV
NC_009328/2482969-2483047(-)/Bacilli/Geobacillus_thermodenitrificans/apt_A/GCV
NC_013411/218783-218861(+)/Bacilli/Geobacillus_sp/apt_A/GCV
NC_016593/2515909-2515987(-)/Bacilli/Geobacillus_thermoleovorans/apt_A/GCV
NZ_CP008934/2794162-2794240(+)/Bacilli/Geobacillus_stearothermophilus/apt_A/GCV
NZ_CP014342/825429-825507(+)/Bacilli/Geobacillus_subterraneus/apt_A/GCV
NZ_CP009288/5440424-5440511(+)/Bacilli/Paenibacillus_durus/apt_A/GCV
NZ_CP009241/7045021-7045107(+)/Bacilli/Paenibacillus_sp/apt_A/GCV
NZ_CP009280/7773686-7773771(+)/Bacilli/Paenibacillus_sp/apt_A/GCV
NZ_CP009285/7500908-7500994(+)/Bacilli/Paenibacillus_borealis/apt_A/GCV
NZ_CP009283/6704485-6704570(+)/Bacilli/Paenibacillus_sp/apt_A/GCV
NZ_CP009287/6537270-6537356(+)/Bacilli/Paenibacillus_graminis/apt_A/GCV
NZ_CP011114/4266512-4266600(+)/Bacilli/Paenibacillus_durus/apt_A/GCV
NZ_CP009284/6366478-6366564(+)/Bacilli/Paenibacillus_sp/apt_A/GCV
NZ_LN831776/7239671-7239757(+)/Bacilli/Paenibacillus_riograndensis/apt_A/GCV
NZ_CP009281/6216261-6216348(+)/Bacilli/Paenibacillus_sp/apt_A/GCV
NZ_CP009279/6201358-6201446(+)/Bacilli/Paenibacillus_sp/apt_A/GCV
NZ_CP009428/6255438-6255526(+)/Bacilli/Paenibacillus_odorifer/apt_A/GCV
NZ_CP015506/431863-431953(+)/Bacilli/Bacillus_oceanisediminis/apt_A/OTHER
NC_012470/1186136-1186212(+)/Bacilli/Streptococcus_equi/apt_B/TP
NC_011134/935400-935476(-)/Bacilli/Streptococcus_equi/apt_B/TP
NC_014098/704361-704452(+)/Bacilli/Kyrpidia_tusciae/apt_A/GCV
NC_006582/2619867-2619950(-)/Bacilli/Bacillus_clausii/apt_A/GCV
NZ_CP011058/1649919-1650012(+)/Bacilli/Paenibacillus_beijingensis/apt_A/GCV
NZ_CP015286/5044374-5044465(-)/Bacilli/Paenibacillus_glucanolyticus/apt_A/GCV
NZ_CP007806/1670045-1670134(+)/Bacilli/Brevibacillus_laterosporus/apt_A/GCV
NC_012491/2385732-2385819(+)/Bacilli/Brevibacillus_brevis/apt_A/GCV
NZ_CP004078/4789655-4789742(+)/Bacilli/Paenibacillus_sabinae/apt_A/GCV
NZ_CP011007/2233640-2233737(-)/Bacilli/Bacillus_pumilus/apt_A/GCV
NZ_AP014928/2205267-2205364(-)/Bacilli/Bacillus_pumilus/apt_A/GCV
NZ_CP011109/2082927-2083024(-)/Bacilli/Bacillus_pumilus/apt_A/GCV
NZ_CP010075/2217406-2217502(-)/Bacilli/Bacillus_sp/apt_A/GCV
NC_009848/2216166-2216263(-)/Bacilli/Bacillus_pumilus/apt_A/GCV
NC_013406/4198275-4198365(+)/Bacilli/Paenibacillus_sp/apt_A/GCV
NC_023134/3589997-3590080(+)/Bacilli/Paenibacillus_larvae/apt_A/GCV
NZ_CP009286/5152216-5152311(+)/Bacilli/Paenibacillus_stellifer/apt_A/GCV
NZ_CP011058/2165963-2166050(-)/Bacilli/Paenibacillus_beijingensis/apt_A/TP
NZ_CP013023/4575518-4575603(+)/Bacilli/Paenibacillus_bovis/apt_A/GCV
NC_013791/2603007-2603091(-)/Bacilli/Bacillus_pseudofirmus/apt_A/GCV
NZ_AP013294/2865793-2865871(-)/Bacilli/Bacillus_sp/apt_B/GCV
NZ_CP010976/2514323-2514407(-)/Bacilli/Paenibacillus_sp/apt_A/TP
NC_014622/4416795-4416885(-)/Bacilli/Paenibacillus_polymyxa/apt_A/TP
NZ_CCSE01000001/796366-796446(+)/Bacilli/Jeotgalicoccus_sp/singlet_0/GCV
NZ_CP007161/1859763-1859862(+)/Bacilli/Virgibacillus_sp/apt_A/GCV
NZ_CM001792/1912699-1912780(-)/Bacilli/Oceanobacillus_kimchii/apt_A/GCV
NC_004193/1936239-1936320(-)/Bacilli/Oceanobacillus_iheyensis/apt_A/GCV
NZ_CP009279/6201452-6201557(+)/Bacilli/Paenibacillus_sp/apt_B/GCV
NZ_CP010820/1718515-1718598(+)/Bacilli/Lysinibacillus_fusiformis/apt_A/GCV
NZ_CP009428/6255532-6255638(+)/Bacilli/Paenibacillus_odorifer/apt_B/GCV
NZ_CP009281/6216354-6216460(+)/Bacilli/Paenibacillus_sp/apt_B/GCV
NZ_CM001076/1119386-1119461(+)/Bacilli/Streptococcus_dysgalactiae/apt_A/TP
NZ_CP010874/1121712-1121785(+)/Bacilli/Streptococcus_agalactiae/apt_A/TP
NZ_CP011008/2537284-2537342(+)/Bacilli/Bacillus_simplex/apt_B/TP
NC_016023/3047775-3047855(+)/Bacilli/Bacillus_coagulans/apt_B/GCV
NC_015634/1722673-1722755(-)/Bacilli/Bacillus_coagulans/apt_B/GCV
NZ_CM000743/2013283-2013386(-)/Bacilli/Bacillus_mycoides/apt_B/TP
NZ_CP007626/4849364-4849468(-)/Bacilli/Bacillus_mycoides/apt_B/TP
NZ_CM000758/2267189-2267291(-)/Bacilli/Bacillus_thuringiensis/apt_B/TP
NZ_CP013274/2245162-2245264(-)/Bacilli/Bacillus_thuringiensis/apt_B/TP
NC_011772/2210470-2210571(-)/Bacilli/Bacillus_cereus/apt_B/TP
NC_018508/1772486-1772587(-)/Bacilli/Bacillus_thuringiensis/apt_B/TP
NZ_CM000719/2129269-2129370(-)/Bacilli/Bacillus_cereus/apt_B/TP
NZ_CM000734/2197540-2197642(-)/Bacilli/Bacillus_cereus/apt_B/TP
NC_020238/2489261-2489363(-)/Bacilli/Bacillus_thuringiensis/apt_B/TP
NZ_CM000717/2070797-2070899(-)/Bacilli/Bacillus_cereus/apt_B/TP
NC_004722/2266340-2266442(-)/Bacilli/Bacillus_cereus/apt_B/TP
NC_014171/2223923-2224025(-)/Bacilli/Bacillus_thuringiensis/apt_B/TP
NZ_CP007512/2078498-2078600(-)/Bacilli/Bacillus_bombysepticus/apt_B/TP
NC_010184/2253227-2253328(-)/Bacilli/Bacillus_weihenstephanensis/apt_B/TP
NZ_CM000742/2048539-2048640(-)/Bacilli/Bacillus_mycoides/apt_B/TP
NC_003997/2221505-2221606(-)/Bacilli/Bacillus_anthracis/apt_B/TP
NC_005957/2242751-2242852(-)/Bacilli/Bacillus_thuringiensis/apt_B/TP
NC_011773/2285457-2285558(-)/Bacilli/Bacillus_cereus/apt_B/TP
NC_006274/2269799-2269900(-)/Bacilli/Bacillus_cereus/apt_B/TP
NZ_CM000720/2138064-2138165(-)/Bacilli/Bacillus_cereus/apt_B/TP
NZ_CM000740/2179162-2179263(-)/Bacilli/Bacillus_cereus/apt_B/TP
NC_003909/2304703-2304804(-)/Bacilli/Bacillus_cereus/apt_B/TP
NZ_CM000746/2123594-2123695(-)/Bacilli/Bacillus_thuringiensis/apt_B/TP
NC_017200/2393420-2393522(-)/Bacilli/Bacillus_thuringiensis/apt_B/TP
NC_018693/1544595-1544697(-)/Bacilli/Bacillus_thuringiensis/apt_B/TP
NC_022781/4886034-4886136(-)/Bacilli/Bacillus_toyonensis/apt_B/TP
NZ_CM000728/2134021-2134123(-)/Bacilli/Bacillus_cereus/apt_B/TP
NC_017208/2301655-2301757(-)/Bacilli/Bacillus_thuringiensis/apt_B/TP
NZ_CP011151/2295690-2295792(-)/Bacilli/Bacillus_cereus/apt_B/TP
NZ_CP012099/2234053-2234155(-)/Bacilli/Bacillus_thuringiensis/apt_B/TP
NZ_CP011058/1649565-1649640(-)/Bacilli/Paenibacillus_beijingensis/apt_B/GLY_MET
NC_014483/429814-429889(-)/Bacilli/Paenibacillus_polymyxa/apt_B/GLY_MET
NZ_CP011512/463142-463217(-)/Bacilli/Paenibacillus_peoriae/apt_B/GLY_MET
NZ_CP006872/442455-442530(-)/Bacilli/Paenibacillus_polymyxa/apt_B/GLY_MET
NC_014622/488041-488116(-)/Bacilli/Paenibacillus_polymyxa/apt_B/GLY_MET
NC_016641/2085986-2086059(-)/Bacilli/Paenibacillus_terrae/apt_B/GLY_MET
NZ_LT603683/2822576-2822670(-)/Bacilli/Bacillus_glycinifermentans/apt_B/GCV
NC_022080/2350098-2350213(-)/Bacilli/Geobacillus_sp/apt_B/GCV
NC_006510/2456138-2456251(-)/Bacilli/Geobacillus_kaustophilus/apt_B/GCV
NC_014915/2520503-2520616(-)/Bacilli/Geobacillus_sp/apt_B/GCV
NC_016593/2515786-2515899(-)/Bacilli/Geobacillus_thermoleovorans/apt_B/GCV
NC_021171/3397532-3397607(-)/Bacilli/Bacillus_sp/apt_B/GCV
NC_009328/2482843-2482959(-)/Bacilli/Geobacillus_thermodenitrificans/apt_B/GCV
NZ_CM002692/2459036-2459112(-)/Bacilli/Geobacillus_stearothermophilus/apt_B/GCV
NZ_CP012152/1897559-1897633(-)/Bacilli/Anoxybacillus_gonensis/apt_B/GCV
NC_017668/2468839-2468934(-)/Bacilli/Halobacillus_halophilus/apt_B/GCV
NC_013791/2602920-2602996(-)/Bacilli/Bacillus_pseudofirmus/apt_B/GCV
NZ_CP008855/778828-778903(-)/Bacilli/Bacillus_sp/apt_B/GCV
NC_022524/3285939-3286014(-)/Bacilli/Bacillus_infantis/apt_B/GCV
NZ_CP008876/1734314-1734398(-)/Bacilli/Terribacillus_aidingensis/apt_B/GCV
NZ_CP009416/1967708-1967785(-)/Bacilli/Jeotgalibacillus_malaysiensis/apt_B/GCV
NC_017668/2468944-2469020(-)/Bacilli/Halobacillus_halophilus/apt_A/GCV
NC_016011/1352611-1352692(+)/Bacilli/Listeria_ivanovii/singlet_0/GCV
NC_011660/1267236-1267317(-)/Bacilli/Listeria_monocytogenes/singlet_1/GCV
NC_003212/1379631-1379712(+)/Bacilli/Listeria_innocua/singlet_1/GCV
NC_008555/1351694-1351775(+)/Bacilli/Listeria_welshimeri/singlet_1/GCV
NC_003210/1372845-1372926(+)/Bacilli/Listeria_monocytogenes/singlet_1/GCV
NC_017545/1373235-1373316(+)/Bacilli/Listeria_monocytogenes/singlet_1/GCV
NC_002973/1352550-1352631(+)/Bacilli/Listeria_monocytogenes/singlet_1/GCV
NC_013891/1282081-1282162(+)/Bacilli/Listeria_seeligeri/singlet_1/GCV
NZ_CP016540/3072725-3072806(+)/Bacilli/Planococcus_sp/apt_A/GCV
NZ_CP013661/214637-214718(-)/Bacilli/Planococcus_kocurii/apt_A/GCV
NZ_CP009129/1365385-1365466(+)/Bacilli/Planococcus_sp/apt_A/GCV
NZ_CP016537/642056-642137(+)/Bacilli/Planococcus_halocryophilus/apt_A/GCV
NZ_CP016543/1860850-1860931(-)/Bacilli/Planococcus_donghaensis/apt_A/GCV
NZ_CP014643/2310694-2310777(+)/Bacilli/Lysinibacillus_sphaericus/apt_A/GCV
NZ_CP006837/2927046-2927128(-)/Bacilli/Lysinibacillus_varians/apt_A/GCV
NZ_CP016534/2665537-2665618(-)/Bacilli/Planococcus_antarcticus/apt_A/GCV
NZ_AP013294/2865878-2865959(-)/Bacilli/Bacillus_sp/apt_A/GCV
NZ_CP008876/1734408-1734485(-)/Bacilli/Terribacillus_aidingensis/apt_A/GCV
NZ_CP014835/478878-478958(-)/Bacilli/Streptococcus_sp/apt_A/TP
NC_004350/1115970-1116039(+)/Bacilli/Streptococcus_mutans/singlet_0/TP
