# Supplementary material for: Regulatory context drives conservation of glycine riboswitch aptamers
Source: PLoS Comput Biol. 2019 Dec 20;15(12):e1007564. doi: 10.1371/journal.pcbi.1007564 (PMC6944388; doi:10.1371/journal.pcbi.1007564)
Supplement: S8 Table — (XLSX) [file pcbi.1007564.s024.xlsx]

## Sheet: S8 Table
S8 Table: 124 Bacilli riboswitch aptamer sequences from aptamer-1 and singleton type-1 sub-cluster with paired aptamer-2 supplemented in.
NC_002570/2941515-2941599(-)/Bacilli/Bacillus_halodurans/apt_A/GCV
NC_002570/2941417-2941508(-)/Bacilli/Bacillus_halodurans/apt_B/GCV
NC_002745/1576871-1576958(-)/Bacilli/Staphylococcus_aureus/singlet_0/GCV
NC_002973/1352550-1352631(+)/Bacilli/Listeria_monocytogenes/singlet_1/GCV
NC_003210/1372845-1372926(+)/Bacilli/Listeria_monocytogenes/singlet_1/GCV
NC_003212/1379631-1379712(+)/Bacilli/Listeria_innocua/singlet_1/GCV
NC_004193/1936239-1936320(-)/Bacilli/Oceanobacillus_iheyensis/apt_A/GCV
NC_004193/1936134-1936232(-)/Bacilli/Oceanobacillus_iheyensis/apt_B/GCV
NC_006510/2456261-2456339(-)/Bacilli/Geobacillus_kaustophilus/apt_A/GCV
NC_006510/2456138-2456251(-)/Bacilli/Geobacillus_kaustophilus/apt_B/GCV
NC_006582/2619867-2619950(-)/Bacilli/Bacillus_clausii/apt_A/GCV
NC_006582/2619777-2619858(-)/Bacilli/Bacillus_clausii/apt_B/GCV
NC_007622/1532050-1532137(-)/Bacilli/Staphylococcus_aureus/singlet_0/GCV
NC_008555/1351694-1351775(+)/Bacilli/Listeria_welshimeri/singlet_1/GCV
NC_009328/2482969-2483047(-)/Bacilli/Geobacillus_thermodenitrificans/apt_A/GCV
NC_009328/2482843-2482959(-)/Bacilli/Geobacillus_thermodenitrificans/apt_B/GCV
NC_011567/927752-927830(+)/Bacilli/Anoxybacillus_flavithermus/apt_A/GCV
NC_011567/927839-927918(+)/Bacilli/Anoxybacillus_flavithermus/apt_B/GCV
NC_011660/1267236-1267317(-)/Bacilli/Listeria_monocytogenes/singlet_1/GCV
NC_011999/1288490-1288565(-)/Bacilli/Macrococcus_caseolyticus/singlet_0/GCV
NC_012793/2406395-2406473(-)/Bacilli/Geobacillus_sp/apt_A/GCV
NC_012793/2406302-2406387(-)/Bacilli/Geobacillus_sp/apt_B/GCV
NC_013411/218783-218861(+)/Bacilli/Geobacillus_sp/apt_A/GCV
NC_013411/218870-218985(+)/Bacilli/Geobacillus_sp/apt_B/GCV
NC_013791/2603007-2603091(-)/Bacilli/Bacillus_pseudofirmus/apt_A/GCV
NC_013791/2602920-2602996(-)/Bacilli/Bacillus_pseudofirmus/apt_B/GCV
NC_013891/1282081-1282162(+)/Bacilli/Listeria_seeligeri/singlet_1/GCV
NC_013893/1413864-1413953(+)/Bacilli/Staphylococcus_lugdunensis/singlet_0/GCV
NC_014019/4324732-4324814(-)/Bacilli/Bacillus_megaterium/apt_A/GCV
NC_014019/4324638-4324723(-)/Bacilli/Bacillus_megaterium/apt_B/GCV
NC_014219/2513191-2513277(-)/Bacilli/Bacillus_selenitireducens/apt_A/GCV
NC_014219/2513091-2513182(-)/Bacilli/Bacillus_selenitireducens/apt_B/GCV
NC_014650/1132999-1133077(+)/Bacilli/Geobacillus_sp/apt_A/GCV
NC_014650/1133085-1133169(+)/Bacilli/Geobacillus_sp/apt_B/GCV
NC_014829/1874207-1874289(+)/Bacilli/Bacillus_cellulosilyticus/apt_A/GCV
NC_014829/1874295-1874423(+)/Bacilli/Bacillus_cellulosilyticus/apt_B/GCV
NC_014925/1304501-1304586(-)/Bacilli/Staphylococcus_pseudintermedius/singlet_0/GCV
NC_015634/1722764-1722844(-)/Bacilli/Bacillus_coagulans/apt_A/GCV
NC_015634/1722673-1722755(-)/Bacilli/Bacillus_coagulans/apt_B/GCV
NC_015660/1196878-1196956(+)/Bacilli/Geobacillus_thermoglucosidasius/apt_A/GCV
NC_015660/1196964-1197048(+)/Bacilli/Geobacillus_thermoglucosidasius/apt_B/GCV
NC_016011/1352611-1352692(+)/Bacilli/Listeria_ivanovii/singlet_0/GCV
NC_016023/3047686-3047766(+)/Bacilli/Bacillus_coagulans/apt_A/GCV
NC_016023/3047775-3047855(+)/Bacilli/Bacillus_coagulans/apt_B/GCV
NC_016593/2515909-2515987(-)/Bacilli/Geobacillus_thermoleovorans/apt_A/GCV
NC_016593/2515786-2515899(-)/Bacilli/Geobacillus_thermoleovorans/apt_B/GCV
NC_016941/1539556-1539642(-)/Bacilli/Staphylococcus_argenteus/singlet_0/GCV
NC_017337/1612311-1612397(-)/Bacilli/Staphylococcus_aureus/singlet_0/GCV
NC_017351/1651885-1651972(-)/Bacilli/Staphylococcus_aureus/singlet_0/GCV
NC_017545/1373235-1373316(+)/Bacilli/Listeria_monocytogenes/singlet_1/GCV
NC_017668/2468944-2469020(-)/Bacilli/Halobacillus_halophilus/apt_A/GCV
NC_017668/2468839-2468934(-)/Bacilli/Halobacillus_halophilus/apt_B/GCV
NC_018065/1720349-1720431(+)/Bacilli/Solibacillus_silvestris/apt_A/GCV
NC_018065/1720440-1720548(+)/Bacilli/Solibacillus_silvestris/apt_B/GCV
NC_020164/1270725-1270813(+)/Bacilli/Staphylococcus_warneri/singlet_1/GCV
NC_021171/3397617-3397695(-)/Bacilli/Bacillus_sp/apt_A/GCV
NC_021171/3397532-3397607(-)/Bacilli/Bacillus_sp/apt_B/GCV
NC_022524/3286024-3286101(-)/Bacilli/Bacillus_infantis/apt_A/GCV
NC_022524/3285939-3286014(-)/Bacilli/Bacillus_infantis/apt_B/GCV
NC_022737/146880-146968(-)/Bacilli/Staphylococcus_pasteuri/singlet_1/GCV
NZ_AP013294/2865878-2865959(-)/Bacilli/Bacillus_sp/apt_A/GCV
NZ_AP013294/2865793-2865871(-)/Bacilli/Bacillus_sp/apt_B/GCV
NZ_AP014944/1354206-1354289(+)/Bacilli/Staphylococcus_schleiferi/singlet_1/GCV
NZ_CCSE01000001/796366-796446(+)/Bacilli/Jeotgalicoccus_sp/singlet_0/GCV
NZ_CM001483/1078319-1078397(+)/Bacilli/Geobacillus_thermoglucosidans/apt_A/GCV
NZ_CM001483/1078405-1078489(+)/Bacilli/Geobacillus_thermoglucosidans/apt_B/GCV
NZ_CM001792/1912699-1912780(-)/Bacilli/Oceanobacillus_kimchii/apt_A/GCV
NZ_CM001792/1912594-1912692(-)/Bacilli/Oceanobacillus_kimchii/apt_B/GCV
NZ_CM002692/2459122-2459200(-)/Bacilli/Geobacillus_stearothermophilus/apt_A/GCV
NZ_CM002692/2459036-2459112(-)/Bacilli/Geobacillus_stearothermophilus/apt_B/GCV
NZ_CP003923/2412993-2413078(-)/Bacilli/Bacillus_lehensis/apt_A/GCV
NZ_CP003923/2412895-2412984(-)/Bacilli/Bacillus_lehensis/apt_B/GCV
NZ_CP006837/2927046-2927128(-)/Bacilli/Lysinibacillus_varians/apt_A/GCV
NZ_CP006837/2926932-2927037(-)/Bacilli/Lysinibacillus_varians/apt_B/GCV
NZ_CP007739/2295090-2295172(-)/Bacilli/Bacillus_methanolicus/apt_A/GCV
NZ_CP007739/2295003-2295081(-)/Bacilli/Bacillus_methanolicus/apt_B/GCV
NZ_CP008747/1398221-1398305(+)/Bacilli/Staphylococcus_hyicus/singlet_1/GCV
NZ_CP008855/778913-778991(-)/Bacilli/Bacillus_sp/apt_A/GCV
NZ_CP008855/778828-778903(-)/Bacilli/Bacillus_sp/apt_B/GCV
NZ_CP008876/1734408-1734485(-)/Bacilli/Terribacillus_aidingensis/apt_A/GCV
NZ_CP008876/1734314-1734398(-)/Bacilli/Terribacillus_aidingensis/apt_B/GCV
NZ_CP008934/2794162-2794240(+)/Bacilli/Geobacillus_stearothermophilus/apt_A/GCV
NZ_CP008934/2794249-2794364(+)/Bacilli/Geobacillus_stearothermophilus/apt_B/GCV
NZ_CP009129/1365385-1365466(+)/Bacilli/Planococcus_sp/apt_A/GCV
NZ_CP009129/1365473-1365552(+)/Bacilli/Planococcus_sp/apt_B/GCV
NZ_CP009416/1967796-1967874(-)/Bacilli/Jeotgalibacillus_malaysiensis/apt_A/GCV
NZ_CP009416/1967708-1967785(-)/Bacilli/Jeotgalibacillus_malaysiensis/apt_B/GCV
NZ_CP009623/728092-728173(-)/Bacilli/Staphylococcus_agnetis/singlet_0/GCV
NZ_CP009709/721275-721355(-)/Bacilli/Bacillus_coagulans/apt_A/GCV
NZ_CP009709/721184-721266(-)/Bacilli/Bacillus_coagulans/apt_B/GCV
NZ_CP010820/1718515-1718598(+)/Bacilli/Lysinibacillus_fusiformis/apt_A/GCV
NZ_CP010820/1718607-1718719(+)/Bacilli/Lysinibacillus_fusiformis/apt_B/GCV
NZ_CP011008/3501757-3501834(-)/Bacilli/Bacillus_simplex/apt_A/GCV
NZ_CP011008/3501666-3501748(-)/Bacilli/Bacillus_simplex/apt_B/GCV
NZ_CP011366/1420311-1420389(+)/Bacilli/Salinicoccus_halodurans/singlet_0/GCV
NZ_CP011528/1527333-1527420(-)/Bacilli/Staphylococcus_aureus/singlet_0/GCV
NZ_CP011974/3996095-3996174(-)/Bacilli/Bacillus_endophyticus/apt_A/GCV
NZ_CP011974/3996002-3996087(-)/Bacilli/Bacillus_endophyticus/apt_B/GCV
NZ_CP012024/2219874-2219952(-)/Bacilli/Bacillus_smithii/apt_A/GCV
NZ_CP012024/2219793-2219865(-)/Bacilli/Bacillus_smithii/apt_B/GCV
NZ_CP012152/1897643-1897721(-)/Bacilli/Anoxybacillus_gonensis/apt_A/GCV
NZ_CP012152/1897559-1897633(-)/Bacilli/Anoxybacillus_gonensis/apt_B/GCV
NZ_CP012601/681422-681504(+)/Bacilli/Bacillus_sp/apt_A/GCV
NZ_CP012601/681514-681599(+)/Bacilli/Bacillus_sp/apt_B/GCV
NZ_CP012602/2037426-2037505(+)/Bacilli/Bacillus_sp/apt_A/GCV
NZ_CP012602/2037514-2037595(+)/Bacilli/Bacillus_sp/apt_B/GCV
NZ_CP013661/214637-214718(-)/Bacilli/Planococcus_kocurii/apt_A/GCV
NZ_CP013661/214554-214630(-)/Bacilli/Planococcus_kocurii/apt_B/GCV
NZ_CP014342/825429-825507(+)/Bacilli/Geobacillus_subterraneus/apt_A/GCV
NZ_CP014342/825516-825634(+)/Bacilli/Geobacillus_subterraneus/apt_B/GCV
NZ_CP014643/2310694-2310777(+)/Bacilli/Lysinibacillus_sphaericus/apt_A/GCV
NZ_CP014643/2310786-2310898(+)/Bacilli/Lysinibacillus_sphaericus/apt_B/GCV
NZ_CP015226/4221431-4221513(-)/Bacilli/Bacillus_sp/apt_A/GCV
NZ_CP015226/4221337-4221422(-)/Bacilli/Bacillus_sp/apt_B/GCV
NZ_CP015506/4039287-4039364(-)/Bacilli/Bacillus_oceanisediminis/apt_A/GCV
NZ_CP015506/4039202-4039280(-)/Bacilli/Bacillus_oceanisediminis/apt_B/GCV
NZ_CP016534/2665537-2665618(-)/Bacilli/Planococcus_antarcticus/apt_A/GCV
NZ_CP016534/2665454-2665530(-)/Bacilli/Planococcus_antarcticus/apt_B/GCV
NZ_CP016537/642056-642137(+)/Bacilli/Planococcus_halocryophilus/apt_A/GCV
NZ_CP016537/642144-642223(+)/Bacilli/Planococcus_halocryophilus/apt_B/GCV
NZ_CP016540/3072725-3072806(+)/Bacilli/Planococcus_sp/apt_A/GCV
NZ_CP016540/3072813-3072889(+)/Bacilli/Planococcus_sp/apt_B/GCV
NZ_CP016543/1860850-1860931(-)/Bacilli/Planococcus_donghaensis/apt_A/GCV
NZ_CP016543/1860764-1860843(-)/Bacilli/Planococcus_donghaensis/apt_B/GCV
