# Supplementary material for: Regulatory context drives conservation of glycine riboswitch aptamers
Source: PLoS Comput Biol. 2019 Dec 20;15(12):e1007564. doi: 10.1371/journal.pcbi.1007564 (PMC6944388; doi:10.1371/journal.pcbi.1007564)
Supplement: S9 Table — (XLSX) [file pcbi.1007564.s025.xlsx]

## Sheet: S9 Table
S9 Table: 35 Bacilli riboswitch aptamer sequences from aptamer-2 and singleton type-2 sub-cluster with paired aptamer-1 supplemented in.
NC_002737/1046368-1046430(+)/Bacilli/Streptococcus_pyogenes/apt_A/TP
NC_002737/1046443-1046519(+)/Bacilli/Streptococcus_pyogenes/apt_B/TP
NC_003028/387500-387576(+)/Bacilli/Streptococcus_pneumoniae/singlet_2/TP
NC_004350/1115970-1116039(+)/Bacilli/Streptococcus_mutans/singlet_0/TP
NC_009009/353828-353904(+)/Bacilli/Streptococcus_sanguinis/singlet_2/TP
NC_011134/935489-935551(-)/Bacilli/Streptococcus_equi/apt_A/TP
NC_011134/935400-935476(-)/Bacilli/Streptococcus_equi/apt_B/TP
NC_012004/961950-962014(+)/Bacilli/Streptococcus_uberis/apt_A/TP
NC_012004/962025-962102(+)/Bacilli/Streptococcus_uberis/apt_B/TP
NC_012470/1186061-1186123(+)/Bacilli/Streptococcus_equi/apt_A/TP
NC_012470/1186136-1186212(+)/Bacilli/Streptococcus_equi/apt_B/TP
NC_012891/1062484-1062547(+)/Bacilli/Streptococcus_dysgalactiae/apt_A/TP
NC_012891/1062560-1062636(+)/Bacilli/Streptococcus_dysgalactiae/apt_B/TP
NC_013853/1774989-1775065(-)/Bacilli/Streptococcus_mitis/singlet_2/TP
NC_014483/4053479-4053557(-)/Bacilli/Paenibacillus_polymyxa/singlet_0/TP
NC_014622/4416795-4416885(-)/Bacilli/Paenibacillus_polymyxa/apt_A/TP
NC_014622/4416707-4416786(-)/Bacilli/Paenibacillus_polymyxa/apt_B/TP
NC_015291/1570417-1570493(-)/Bacilli/Streptococcus_oralis/singlet_0/TP
NC_015558/862065-862130(+)/Bacilli/Streptococcus_parauberis/apt_A/TP
NC_015558/862143-862220(+)/Bacilli/Streptococcus_parauberis/apt_B/TP
NC_015678/1265775-1265853(-)/Bacilli/Streptococcus_parasanguinis/singlet_2/TP
NC_015875/463623-463699(+)/Bacilli/Streptococcus_pseudopneumoniae/singlet_2/TP
NC_016641/70766-70844(-)/Bacilli/Paenibacillus_terrae/singlet_2/TP
NC_017040/957614-957675(+)/Bacilli/Streptococcus_pyogenes/apt_A/TP
NC_017040/957688-957764(+)/Bacilli/Streptococcus_pyogenes/apt_B/TP
NC_017905/1829191-1829269(-)/Bacilli/Streptococcus_parasanguinis/singlet_2/TP
NC_021175/1794922-1794998(-)/Bacilli/Streptococcus_oligofermentans/singlet_2/TP
NZ_CP006872/4502101-4502179(-)/Bacilli/Paenibacillus_polymyxa/singlet_2/TP
NZ_CP007628/1580158-1580234(-)/Bacilli/Streptococcus_sp/singlet_2/TP
NZ_CP010783/915018-915093(-)/Bacilli/Streptococcus_iniae/apt_A/TP
NZ_CP010783/914935-915012(-)/Bacilli/Streptococcus_iniae/apt_B/TP
NZ_CP011512/4592275-4592353(-)/Bacilli/Paenibacillus_peoriae/singlet_0/TP
NZ_CP012646/743371-743447(+)/Bacilli/Streptococcus_mitis/singlet_2/TP
NZ_CP013651/1185245-1185319(-)/Bacilli/Streptococcus_sp/singlet_2/TP
NZ_CP014264/635631-635703(+)/Bacilli/Streptococcus_sp/singlet_2/TP
