# Supplementary material for: Regulatory context drives conservation of glycine riboswitch aptamers
Source: PLoS Comput Biol. 2019 Dec 20;15(12):e1007564. doi: 10.1371/journal.pcbi.1007564 (PMC6944388; doi:10.1371/journal.pcbi.1007564)
Supplement: S10 Table — (XLSX) [file pcbi.1007564.s026.xlsx]

## Sheet: S10 Table
S10 Table: 40 randomly selected aptamers used as out-group for inter-edge network density.
NZ_CP016328/835794-835874(+)/Proteobacteria/Gluconobacter_oxydans/apt_A/GCV
NC_015589/3340289-3340382(-)/Firmicutes/Desulfotomaculum_ruminis/apt_A/GCV
NZ_CM002097/80499-80601(-)/Actinobacteria/Mycobacterium_tuberculosis/apt_B/GLY_MET
NZ_CP010537/1157197-1157283(+)/Proteobacteria/Cupriavidus_basilensis/apt_A/GLY_MET
NZ_CM000728/2134021-2134123(-)/Firmicutes/Bacillus_cereus/apt_B/TP
NZ_CP006992/657797-657890(-)/Proteobacteria/Methylobacterium_sp/apt_B/GCV
NZ_CP013297/963598-963685(+)/Actinobacteria/Arthrobacter_sp/apt_A/GCV
NZ_CP012573/2298658-2298734(-)/Actinobacteria/Clavibacter_michiganensis/apt_A/GCV
NC_008322/3918318-3918426(-)/Proteobacteria/Shewanella_sp/apt_A/TP
NZ_HG316453/958105-958167(+)/Firmicutes/Streptococcus_pyogenes/apt_A/TP
NZ_LN868200/1597609-1597738(+)/Proteobacteria/Acinetobacter_baumannii/apt_B/GLY_MET
NZ_CP013200/1443775-1443860(-)/Actinobacteria/Arthrobacter_alpinus/apt_A/TP
NC_012442/692328-692420(-)/Proteobacteria/Brucella_melitensis/apt_B/GCV
NC_003155/3402036-3402122(+)/Actinobacteria/Streptomyces_avermitilis/apt_A/GCV
NC_016010/1329013-1329117(-)/Proteobacteria/Xanthomonas_axonopodis/apt_B/GCV
NC_014923/4320568-4320644(+)/Proteobacteria/Mesorhizobium_ciceri/apt_A/GCV
NC_010674/1000474-1000563(+)/Firmicutes/Clostridium_botulinum/apt_B/TP
NZ_CM000736/2015117-2015221(+)/Firmicutes/Bacillus_cereus/apt_B/TP
NC_008781/2825251-2825342(+)/Proteobacteria/Polaromonas_naphthalenivorans/apt_B/GCV
NZ_CP013652/3047205-3047287(+)/Firmicutes/Paenibacillus_naphthalenovorans/apt_B/GCV
NZ_CP009447/2389487-2389574(-)/Actinobacteria/Mycobacterium_abscessus/singlet_1/GCV
NZ_CM002073/2060215-2060298(+)/Actinobacteria/Mycobacterium_tuberculosis/singlet_1/GCV
NZ_CP008921/220395-220489(+)/Firmicutes/Streptococcus_suis/singlet_2/TP
NZ_CM002130/952340-952436(-)/Firmicutes/Streptococcus_sp/singlet_2/TP
NZ_CP016026/218197-218293(-)/Firmicutes/Streptococcus_thermophilus/singlet_2/TP
NZ_HG969191/1506922-1507011(-)/Proteobacteria/Bartonella_henselae/singlet_1/GCV
NC_021005/383812-383888(+)/Firmicutes/Streptococcus_pneumoniae/singlet_2/TP
NC_017576/1230862-1231043(+)/Firmicutes/Streptococcus_gallolyticus/singlet_2/TP
NC_015145/836223-836311(+)/Actinobacteria/Pseudarthrobacter_phenanthrenivorans/singlet_1/GCV
NC_014147/1271717-1271825(+)/Proteobacteria/Moraxella_catarrhalis/singlet_1/GCV
NC_019966/3204883-3204969(+)/Actinobacteria/Mycobacterium_sp/singlet_1/GCV
NZ_CP014945/2182067-2182194(+)/Proteobacteria/Psychrobacter_alimentarius/singlet_1/GCV
NZ_CP008744/2057565-2057648(+)/Actinobacteria/Mycobacterium_bovis/singlet_1/GCV
NZ_LN831029/5941333-5941443(-)/Proteobacteria/Achromobacter_xylosoxidans/singlet_2/GCV
NC_022592/3168961-3169033(+)/Firmicutes/Clostridium_autoethanogenum/singlet_1/OTHER
NZ_CP014234/711783-711889(+)/Proteobacteria/Moraxella_osloensis/singlet_1/GCV
NZ_CP015483/1670373-1670450(+)/Proteobacteria/Acinetobacter_baumannii/singlet_2/TP
NC_021883/1803842-1803923(+)/Proteobacteria/Mannheimia_haemolytica/singlet_2/TP
NC_006370/2453503-2453604(+)/Proteobacteria/Photobacterium_profundum/singlet_2/TP
NC_013204/146216-146311(-)/Actinobacteria/Eggerthella_lenta/singlet_2/TP
