# Supplementary material for: Regulatory context drives conservation of glycine riboswitch aptamers
Source: PLoS Comput Biol. 2019 Dec 20;15(12):e1007564. doi: 10.1371/journal.pcbi.1007564 (PMC6944388; doi:10.1371/journal.pcbi.1007564)
Supplement: S11 Table — (XLSX) [file pcbi.1007564.s027.xlsx]

## Sheet: S11 Table
S11 Table: 606 Actinobacteria riboswitch aptamer sequences used for graph clustering analysis.
NC_014550/3470645-3470748(+)/Actinobacteria/Glutamicibacter_arilaitensis/apt_B/TP
NC_018681/4124587-4124673(+)/Actinobacteria/Nocardia_brasiliensis/apt_B/GLY_MET
NC_014165/1966405-1966506(+)/Actinobacteria/Thermobispora_bispora/apt_B/GCV
NC_014550/2942762-2942862(-)/Actinobacteria/Glutamicibacter_arilaitensis/apt_B/GCV
NZ_CP014196/778614-778711(+)/Actinobacteria/Arthrobacter_sp/apt_B/TP
NZ_CP012752/3350647-3350734(+)/Actinobacteria/Kibdelosporangium_phytohabitans/apt_B/GLY_MET
NC_007164/259392-259491(+)/Actinobacteria/Corynebacterium_jeikeium/apt_B/GCV
NC_015673/350132-350236(-)/Actinobacteria/Corynebacterium_resistens/apt_B/GCV
NC_015859/462532-462648(+)/Actinobacteria/Corynebacterium_variabile/apt_B/GCV
NC_021663/365015-365131(+)/Actinobacteria/Corynebacterium_terpenotabidum/apt_B/GCV
NC_011886/583465-583553(+)/Actinobacteria/Pseudarthrobacter_chlorophenolicus/apt_B/TP
NZ_CP014196/911934-912051(+)/Actinobacteria/Arthrobacter_sp/apt_B/GCV
NC_008711/1042888-1043007(+)/Actinobacteria/Paenarthrobacter_aurescens/apt_B/GCV
NC_018531/998323-998442(+)/Actinobacteria/Arthrobacter_sp/apt_B/GCV
NC_008541/825754-825895(+)/Actinobacteria/Arthrobacter_sp/apt_B/GCV
NZ_CP012479/3051810-3051905(-)/Actinobacteria/Arthrobacter_sp/apt_B/GCV
NZ_CP007595/1926337-1926436(+)/Actinobacteria/Arthrobacter_sp/apt_B/TP
NZ_CP007595/1925837-1925928(-)/Actinobacteria/Arthrobacter_sp/apt_B/GCV
NC_019673/7527172-7527260(-)/Actinobacteria/Saccharothrix_espanaensis/apt_B/GCV
NZ_CP016793/4776199-4776288(+)/Actinobacteria/Lentzea_sp/apt_B/GCV
NC_013131/5445899-5446016(-)/Actinobacteria/Catenulispora_acidiphila/apt_B/GCV
NZ_CP013200/1444196-1444288(+)/Actinobacteria/Arthrobacter_alpinus/apt_B/GCV
NZ_CP013745/2764458-2764550(-)/Actinobacteria/Arthrobacter_sp/apt_B/GCV
NZ_CP013745/2764966-2765066(+)/Actinobacteria/Arthrobacter_sp/apt_B/TP
NC_008711/883526-883622(+)/Actinobacteria/Paenarthrobacter_aurescens/apt_B/TP
NC_018531/838982-839078(+)/Actinobacteria/Arthrobacter_sp/apt_B/TP
NZ_CP012479/3052245-3052344(+)/Actinobacteria/Arthrobacter_sp/apt_B/TP
NC_008711/4380596-4380687(-)/Actinobacteria/Paenarthrobacter_aurescens/apt_B/GCV
NC_015145/3634462-3634564(-)/Actinobacteria/Pseudarthrobacter_phenanthrenivorans/apt_B/GCV
NZ_CP014196/4139088-4139179(-)/Actinobacteria/Arthrobacter_sp/apt_B/GCV
NC_018531/4540932-4541023(-)/Actinobacteria/Arthrobacter_sp/apt_B/GCV
NC_015656/806884-806993(+)/Actinobacteria/Frankia_symbiont/apt_B/GCV
NZ_CP012677/2738662-2738760(+)/Actinobacteria/Arthrobacter_alpinus/apt_B/TP
NC_013530/47394-47508(+)/Actinobacteria/Xylanimonas_cellulosilytica/apt_B/GCV
NC_008578/2089950-2090035(-)/Actinobacteria/Acidothermus_cellulolyticus/apt_B/GCV
NC_015312/2700577-2700674(-)/Actinobacteria/Pseudonocardia_dioxanivorans/apt_B/GCV
NC_014830/3963733-3963822(+)/Actinobacteria/Intrasporangium_calvum/apt_B/TP
NC_011886/582911-583010(-)/Actinobacteria/Pseudarthrobacter_chlorophenolicus/apt_B/GCV
NZ_CP012171/2917122-2917222(-)/Actinobacteria/Arthrobacter_sp/apt_B/GCV
NZ_CP012750/2923497-2923597(-)/Actinobacteria/Glutamicibacter_arilaitensis/apt_B/GCV
NZ_CP013747/3362652-3362752(+)/Actinobacteria/Pseudarthrobacter_sulfonivorans/apt_B/GCV
NZ_CP013200/1443670-1443767(-)/Actinobacteria/Arthrobacter_alpinus/apt_B/TP
NC_008541/66063-66162(+)/Actinobacteria/Arthrobacter_sp/apt_B/GLY_MET
NZ_CP012677/2738147-2738252(-)/Actinobacteria/Arthrobacter_alpinus/apt_B/GCV
NC_010168/1481681-1481777(+)/Actinobacteria/Renibacterium_salmoninarum/apt_B/GCV
NZ_CP011005/2008781-2008878(+)/Actinobacteria/Arthrobacter_sp/apt_B/GCV
NC_008278/6999578-6999703(-)/Actinobacteria/Frankia_alni/apt_B/GCV
NZ_CM001489/6119637-6119762(+)/Actinobacteria/Frankia_sp/apt_B/GCV
NC_007777/4868066-4868187(-)/Actinobacteria/Frankia_sp/apt_B/GLY_MET
NZ_CP013747/1435877-1436017(-)/Actinobacteria/Pseudarthrobacter_sulfonivorans/apt_B/GCV
NC_012522/2853627-2853729(+)/Actinobacteria/Rhodococcus_opacus/apt_B/GCV
NC_008268/3094413-3094515(+)/Actinobacteria/Rhodococcus_jostii/apt_B/GCV
NZ_CP009111/6794851-6794953(+)/Actinobacteria/Rhodococcus_opacus/apt_B/GCV
NZ_CP003949/7432755-7432857(+)/Actinobacteria/Rhodococcus_opacus/apt_B/GCV
NZ_CP009914/781784-781874(+)/Actinobacteria/Mycobacterium_sp/apt_B/GLY_MET
NZ_CP011269/696540-696630(+)/Actinobacteria/Mycobacterium_fortuitum/apt_B/GLY_MET
NC_000962/79100-79202(-)/Actinobacteria/Mycobacterium_tuberculosis/apt_B/GLY_MET
NC_002945/79127-79229(-)/Actinobacteria/Mycobacterium_bovis/apt_B/GLY_MET
NC_015758/79188-79290(-)/Actinobacteria/Mycobacterium_africanum/apt_B/GLY_MET
NC_015848/81161-81263(-)/Actinobacteria/Mycobacterium_canettii/apt_B/GLY_MET
NC_019952/80807-80909(-)/Actinobacteria/Mycobacterium_canettii/apt_B/GLY_MET
NZ_CM001225/79284-79386(-)/Actinobacteria/Mycobacterium_tuberculosis/apt_B/GLY_MET
NC_018581/1356080-1356169(+)/Actinobacteria/Gordonia_sp/apt_B/GLY_MET
NZ_CP012697/1788415-1788503(+)/Actinobacteria/Microbacterium_sp/apt_B/OTHER
NC_020520/2864792-2864879(-)/Actinobacteria/Ilumatobacter_coccineus/apt_B/GCV
NC_015312/2700681-2700759(-)/Actinobacteria/Pseudonocardia_dioxanivorans/apt_A/GCV
NC_020504/3338148-3338250(+)/Actinobacteria/Streptomyces_davawensis/apt_B/GCV
NZ_CP009754/2774026-2774134(+)/Actinobacteria/Streptomyces_sp/apt_B/GCV
NC_003888/5958891-5959000(-)/Actinobacteria/Streptomyces_coelicolor/apt_B/GCV
NZ_CM001889/5976509-5976618(-)/Actinobacteria/Streptomyces_lividans/apt_B/GCV
NZ_CP010519/2282352-2282471(+)/Actinobacteria/Streptomyces_albus/apt_B/GCV
NC_016111/4607580-4607703(-)/Actinobacteria/Streptomyces_cattleya/apt_B/GCV
NZ_CP015849/5110228-5110343(-)/Actinobacteria/Streptomyces_sp/apt_B/GCV
NZ_CP009438/5330898-5331005(-)/Actinobacteria/Streptomyces_glaucescens/apt_B/GCV
NZ_CM001165/2152879-2152980(+)/Actinobacteria/Streptomyces_sp/apt_B/GCV
NZ_CM002271/1754253-1754366(+)/Actinobacteria/Streptomyces_sp/apt_B/GCV
NC_020990/1617785-1617898(+)/Actinobacteria/Streptomyces_albus/apt_B/GCV
NZ_CP014485/1894621-1894734(+)/Actinobacteria/Streptomyces_albus/apt_B/GCV
NZ_CM000951/6448744-6448841(-)/Actinobacteria/Streptomyces_sviceus/apt_B/GCV
NZ_CP015866/5090218-5090329(-)/Actinobacteria/Streptomyces_parvulus/apt_B/GCV
NZ_CP012382/5531552-5531662(-)/Actinobacteria/Streptomyces_ambofaciens/apt_B/GCV
NZ_LN997842/6693476-6693582(-)/Actinobacteria/Streptomyces_reticuli/apt_B/GCV
NZ_CP013743/3659350-3659451(+)/Actinobacteria/Streptomyces_sp/apt_B/GCV
NZ_CP013142/5507328-5507444(-)/Actinobacteria/Streptomyces_sp/apt_B/GCV
NC_013929/3128007-3128141(+)/Actinobacteria/Streptomyces_scabiei/apt_B/GCV
NZ_CP009313/5122156-5122261(-)/Actinobacteria/Streptomyces_nodosus/apt_B/GCV
NC_003155/3402129-3402230(+)/Actinobacteria/Streptomyces_avermitilis/apt_B/GCV
NZ_CP010849/5479859-5479969(-)/Actinobacteria/Streptomyces_cyaneogriseus/apt_B/GCV
NZ_LN831790/2680853-2680963(+)/Actinobacteria/Streptomyces_leeuwenhoekii/apt_B/GCV
NC_017765/7469079-7469185(-)/Actinobacteria/Streptomyces_hygroscopicus/apt_B/GCV
NZ_CM002285/2815896-2816002(+)/Actinobacteria/Streptomyces_roseochromogenus/apt_B/GCV
NZ_CP015098/6272882-6272996(-)/Actinobacteria/Streptomyces_sp/apt_B/GCV
NC_021985/5904714-5904821(-)/Actinobacteria/Streptomyces_collinus/apt_B/GCV
NZ_CP012171/3268663-3268765(+)/Actinobacteria/Arthrobacter_sp/apt_B/TP
NC_012704/371667-371823(+)/Actinobacteria/Corynebacterium_kroppenstedtii/apt_B/GCV
NC_013441/2957852-2957947(-)/Actinobacteria/Gordonia_bronchialis/singlet_0/GCV
NZ_CP007156/301966-302064(+)/Actinobacteria/Corynebacterium_falsenii/apt_B/GCV
NC_013947/3988940-3989043(-)/Actinobacteria/Stackebrandtia_nassauensis/apt_B/GCV
NC_011886/967316-967444(+)/Actinobacteria/Pseudarthrobacter_chlorophenolicus/apt_B/GCV
NZ_CP012507/138337-138435(+)/Actinobacteria/Kocuria_palustris/apt_B/GCV
NZ_CP014480/2726068-2726167(-)/Actinobacteria/Kocuria_turfanensis/apt_B/GLY_MET
NZ_CM000950/2417694-2417778(+)/Actinobacteria/Streptomyces_pristinaespiralis/apt_A/GCV
NC_009142/6403700-6403792(+)/Actinobacteria/Saccharopolyspora_erythraea/apt_B/GCV
NC_018142/2071062-2071130(+)/Actinobacteria/Propionibacterium_propionicum/apt_B/GCV
NZ_CP006842/3107043-3107127(-)/Actinobacteria/Corynebacterium_glyciniphilum/apt_A/GCV
NZ_CM002280/2499972-2500090(+)/Actinobacteria/Streptomyces_niveus/apt_B/GCV
NZ_CP007699/2827920-2828031(+)/Actinobacteria/Streptomyces_lydicus/apt_B/GCV
NZ_CP003987/3509108-3509219(+)/Actinobacteria/Streptomyces_sp/apt_B/GCV
NC_021177/5913230-5913365(-)/Actinobacteria/Streptomyces_fulvissimus/apt_B/GCV
NC_016582/4674555-4674658(+)/Actinobacteria/Streptomyces_bingchenggensis/apt_B/GCV
NC_010572/2416231-2416362(+)/Actinobacteria/Streptomyces_griseus/apt_B/GCV
NZ_CM003601/6173944-6174074(-)/Actinobacteria/Streptomyces_anulatus/apt_B/GCV
NZ_CM000950/2417787-2417893(+)/Actinobacteria/Streptomyces_pristinaespiralis/apt_B/GCV
NC_015957/1718555-1718655(-)/Actinobacteria/Streptomyces_violaceusniger/apt_B/GCV
NZ_CP011664/5500255-5500389(-)/Actinobacteria/Streptomyces_sp/apt_B/GCV
NZ_CP013738/5714203-5714334(-)/Actinobacteria/Streptomyces_globisporus/apt_B/GCV
NZ_CP006871/6732983-6733095(-)/Actinobacteria/Streptomyces_albulus/apt_B/GCV
NZ_CP013129/6152730-6152849(-)/Actinobacteria/Streptomyces_venezuelae/apt_B/GCV
NC_018750/5558377-5558470(-)/Actinobacteria/Streptomyces_venezuelae/apt_B/GCV
NZ_CP010407/5872050-5872143(-)/Actinobacteria/Streptomyces_vietnamensis/apt_B/GCV
NC_016114/2273576-2273675(+)/Actinobacteria/Streptomyces_pratensis/apt_B/GCV
NC_021055/5158479-5158578(-)/Actinobacteria/Streptomyces_sp/apt_B/GCV
NZ_CP011522/2528505-2528624(+)/Actinobacteria/Streptomyces_sp/apt_B/GCV
NC_015953/5168614-5168715(-)/Actinobacteria/Streptomyces_sp/apt_B/GCV
NZ_CM000913/5109390-5109505(-)/Actinobacteria/Streptomyces_clavuligerus/apt_B/GCV
NZ_CP011492/5868408-5868519(-)/Actinobacteria/Streptomyces_sp/apt_B/GCV
NZ_CP015726/7543774-7543887(-)/Actinobacteria/Streptomyces_sp/apt_B/GCV
NC_015635/2553274-2553364(+)/Actinobacteria/Microlunatus_phosphovorus/singlet_1/GCV
NZ_CP006842/3106954-3107036(-)/Actinobacteria/Corynebacterium_glyciniphilum/apt_B/GCV
NC_013510/2826589-2826702(-)/Actinobacteria/Thermomonospora_curvata/apt_B/GCV
NC_016907/69039-69145(+)/Actinobacteria/Gordonia_polyisoprenivorans/singlet_0/GCV
NC_009480/2494566-2494642(-)/Actinobacteria/Clavibacter_michiganensis/apt_A/GCV
NC_021663/364904-365008(+)/Actinobacteria/Corynebacterium_terpenotabidum/apt_A/GCV
NZ_CP011269/696453-696533(+)/Actinobacteria/Mycobacterium_fortuitum/apt_A/GLY_MET
NZ_CP009914/781695-781777(+)/Actinobacteria/Mycobacterium_sp/apt_A/GLY_MET
NC_007333/1619925-1620006(+)/Actinobacteria/Thermobifida_fusca/singlet_1/GCV
NC_014830/2048165-2048269(-)/Actinobacteria/Intrasporangium_calvum/singlet_1/GCV
NC_021191/4712561-4712720(-)/Actinobacteria/Actinoplanes_sp/singlet_1/GCV
NZ_CP012299/212293-212377(+)/Actinobacteria/Microbacterium_sp/apt_A/GCV
NC_008578/1364130-1364214(-)/Actinobacteria/Acidothermus_cellulolyticus/apt_A/GCV
NZ_CM000913/796880-796967(-)/Actinobacteria/Streptomyces_clavuligerus/apt_A/GCV
NZ_CM001852/1977937-1978047(-)/Actinobacteria/Nocardioides_sp/singlet_1/GCV
NC_021177/5913372-5913459(-)/Actinobacteria/Streptomyces_fulvissimus/apt_A/GCV
NC_015434/3603550-3603638(-)/Actinobacteria/Verrucosispora_maris/singlet_0/GCV
NC_014391/3621234-3621314(-)/Actinobacteria/Micromonospora_aurantiaca/singlet_1/GCV
NC_014815/5602963-5603043(+)/Actinobacteria/Micromonospora_sp/singlet_1/GCV
NZ_CP012573/2298560-2298651(-)/Actinobacteria/Clavibacter_michiganensis/apt_B/GCV
NC_010407/2364506-2364597(-)/Actinobacteria/Clavibacter_michiganensis/apt_B/GCV
NC_009480/2494468-2494559(-)/Actinobacteria/Clavibacter_michiganensis/apt_B/GCV
NZ_CP014761/1026452-1026547(-)/Actinobacteria/Leifsonia_xyli/apt_B/GCV
NC_006087/1714297-1714418(-)/Actinobacteria/Leifsonia_xyli/apt_B/GCV
NC_022438/1801132-1801253(-)/Actinobacteria/Leifsonia_xyli/apt_B/GCV
NZ_CP011043/2169872-2169963(-)/Actinobacteria/Clavibacter_michiganensis/apt_B/GCV
NZ_CP012299/212384-212484(+)/Actinobacteria/Microbacterium_sp/apt_B/GCV
NZ_CM001466/4359260-4359351(+)/Actinobacteria/Saccharomonospora_azurea/apt_B/GCV
NZ_CM001484/1432500-1432593(+)/Actinobacteria/Saccharomonospora_glauca/apt_B/GCV
NC_013159/1369717-1369805(+)/Actinobacteria/Saccharomonospora_viridis/apt_B/GCV
NC_014318/1944254-1944356(+)/Actinobacteria/Amycolatopsis_mediterranei/apt_B/GCV
NC_021252/6835908-6835999(-)/Actinobacteria/Amycolatopsis_orientalis/apt_B/GCV
NZ_CP008953/1835137-1835228(+)/Actinobacteria/Amycolatopsis_japonica/apt_B/GCV
NZ_CP016174/6864381-6864472(-)/Actinobacteria/Amycolatopsis_orientalis/apt_B/GCV
NZ_CP009110/5533167-5533257(-)/Actinobacteria/Amycolatopsis_methanolica/apt_B/GCV
NZ_CM001439/1845491-1845575(+)/Actinobacteria/Saccharomonospora_marina/apt_B/GCV
NC_014210/516684-516775(-)/Actinobacteria/Nocardiopsis_dassonvillei/apt_B/GCV
NC_018524/3432814-3432905(-)/Actinobacteria/Nocardiopsis_alba/apt_B/GCV
NC_012669/2179460-2179556(+)/Actinobacteria/Beutenbergia_cavernae/apt_B/GCV
NC_015953/905931-906058(-)/Actinobacteria/Streptomyces_sp/apt_B/GCV
NZ_CP011664/1732212-1732342(-)/Actinobacteria/Streptomyces_sp/apt_B/GCV
NZ_CP009922/340177-340303(-)/Actinobacteria/Streptomyces_xiamenensis/apt_B/GCV
NZ_CP010848/1806603-1806701(-)/Actinobacteria/Rathayibacter_toxicus/apt_B/GCV
NC_015125/3325745-3325854(+)/Actinobacteria/Microbacterium_testaceum/apt_B/GCV
NZ_CM001440/1580527-1580618(+)/Actinobacteria/Saccharomonospora_cyanea/apt_B/GCV
NZ_CP011530/2625418-2625503(+)/Actinobacteria/Mycobacterium_immunogenum/singlet_1/GCV
NZ_CP007699/7788291-7788378(+)/Actinobacteria/Streptomyces_lydicus/apt_A/GCV
NZ_CP003987/8094436-8094523(+)/Actinobacteria/Streptomyces_sp/apt_A/GCV
NZ_CP006871/2046804-2046891(-)/Actinobacteria/Streptomyces_albulus/apt_A/GCV
NZ_CP009896/3317636-3317722(+)/Actinobacteria/Pimelobacter_simplex/apt_A/GCV
NC_013235/4424245-4424338(-)/Actinobacteria/Nakamurella_multipartita/singlet_1/GCV
NC_009664/2839982-2840065(+)/Actinobacteria/Kineococcus_radiotolerans/apt_A/GCV
NC_015656/806787-806878(+)/Actinobacteria/Frankia_symbiont/apt_A/GCV
NC_008278/6999709-6999794(-)/Actinobacteria/Frankia_alni/apt_A/GCV
NC_007777/4868193-4868280(-)/Actinobacteria/Frankia_sp/apt_A/GLY_MET
NC_019673/8312390-8312471(-)/Actinobacteria/Saccharothrix_espanaensis/apt_A/GCV
NZ_CP016793/3926557-3926638(+)/Actinobacteria/Lentzea_sp/singlet_1/GCV
NC_008699/2884572-2884656(-)/Actinobacteria/Nocardioides_sp/singlet_1/GCV
NC_014210/1803416-1803495(+)/Actinobacteria/Nocardiopsis_dassonvillei/singlet_1/GCV
NZ_CP008953/4347870-4347961(-)/Actinobacteria/Amycolatopsis_japonica/apt_A/GCV
NC_021252/4103669-4103760(+)/Actinobacteria/Amycolatopsis_orientalis/apt_A/GCV
NZ_CP009110/3119884-3119974(+)/Actinobacteria/Amycolatopsis_methanolica/singlet_0/OTHER
NC_018524/4297874-4297954(+)/Actinobacteria/Nocardiopsis_alba/singlet_0/GCV
NC_022657/4614050-4614129(+)/Actinobacteria/Actinoplanes_friuliensis/singlet_1/GCV
NZ_CP010519/7543934-7544019(+)/Actinobacteria/Streptomyces_albus/apt_A/GCV
NZ_CP011862/564805-564889(+)/Actinobacteria/Pseudonocardia_sp/apt_A/GCV
NZ_CP011868/2333238-2333322(+)/Actinobacteria/Pseudonocardia_sp/apt_A/GCV
NC_015312/3379007-3379087(+)/Actinobacteria/Pseudonocardia_dioxanivorans/apt_A/GCV
NZ_CP010519/2282259-2282345(+)/Actinobacteria/Streptomyces_albus/apt_A/GCV
NC_014165/1085978-1086065(-)/Actinobacteria/Thermobispora_bispora/singlet_0/GCV
NC_012803/318030-318136(+)/Actinobacteria/Micrococcus_luteus/singlet_0/GCV
NC_013929/3127914-3128000(+)/Actinobacteria/Streptomyces_scabiei/apt_A/GCV
NZ_CP013743/3659252-3659343(+)/Actinobacteria/Streptomyces_sp/apt_A/GCV
NZ_CP015098/6273003-6273092(-)/Actinobacteria/Streptomyces_sp/apt_A/GCV
NZ_CM002285/2815802-2815889(+)/Actinobacteria/Streptomyces_roseochromogenus/apt_A/GCV
NZ_CP009438/5331012-5331101(-)/Actinobacteria/Streptomyces_glaucescens/apt_A/GCV
NZ_CP015866/5090336-5090420(-)/Actinobacteria/Streptomyces_parvulus/apt_A/GCV
NC_003888/5959007-5959090(-)/Actinobacteria/Streptomyces_coelicolor/apt_A/GCV
NZ_CM001889/5976625-5976708(-)/Actinobacteria/Streptomyces_lividans/apt_A/GCV
NZ_CP009754/2773936-2774019(+)/Actinobacteria/Streptomyces_sp/apt_A/GCV
NZ_CP013142/5507451-5507541(-)/Actinobacteria/Streptomyces_sp/apt_A/GCV
NZ_CP015849/5110350-5110440(-)/Actinobacteria/Streptomyces_sp/apt_A/GCV
NZ_CP012382/5531669-5531753(-)/Actinobacteria/Streptomyces_ambofaciens/apt_A/GCV
NZ_CP003987/3509016-3509101(+)/Actinobacteria/Streptomyces_sp/apt_A/GCV
NZ_CP006871/6733102-6733187(-)/Actinobacteria/Streptomyces_albulus/apt_A/GCV
NZ_CP007699/2827828-2827913(+)/Actinobacteria/Streptomyces_lydicus/apt_A/GCV
NZ_CP011664/5500396-5500489(-)/Actinobacteria/Streptomyces_sp/apt_A/GCV
NZ_CM001165/2152779-2152872(+)/Actinobacteria/Streptomyces_sp/apt_A/GCV
NZ_CM000951/6448848-6448935(-)/Actinobacteria/Streptomyces_sviceus/apt_A/GCV
NC_015953/5168722-5168808(-)/Actinobacteria/Streptomyces_sp/apt_A/GCV
NC_016114/2273482-2273569(+)/Actinobacteria/Streptomyces_pratensis/apt_A/GCV
NC_021055/5158585-5158672(-)/Actinobacteria/Streptomyces_sp/apt_A/GCV
NZ_CP011492/5868526-5868614(-)/Actinobacteria/Streptomyces_sp/apt_A/GCV
NC_019673/7216349-7216429(-)/Actinobacteria/Saccharothrix_espanaensis/apt_A/GCV
NC_013093/6369333-6369415(-)/Actinobacteria/Actinosynnema_mirum/singlet_0/GCV
NC_014318/5512696-5512784(-)/Actinobacteria/Amycolatopsis_mediterranei/apt_A/GCV
NC_009142/4206459-4206551(-)/Actinobacteria/Saccharopolyspora_erythraea/apt_A/GCV
NZ_CP009754/7278332-7278417(+)/Actinobacteria/Streptomyces_sp/apt_A/GCV
NZ_CM000951/1681006-1681091(-)/Actinobacteria/Streptomyces_sviceus/apt_A/GCV
NC_003888/1457849-1457934(-)/Actinobacteria/Streptomyces_coelicolor/apt_A/GCV
NZ_CM001889/1681098-1681183(-)/Actinobacteria/Streptomyces_lividans/apt_A/GCV
NZ_CP015866/1091868-1091953(-)/Actinobacteria/Streptomyces_parvulus/apt_A/GCV
NC_016582/4674448-4674548(+)/Actinobacteria/Streptomyces_bingchenggensis/apt_A/GCV
NZ_CP015726/7543894-7543992(-)/Actinobacteria/Streptomyces_sp/apt_A/GCV
NZ_CM002280/2499878-2499965(+)/Actinobacteria/Streptomyces_niveus/apt_A/GCV
NC_015957/1718662-1718762(-)/Actinobacteria/Streptomyces_violaceusniger/apt_A/GCV
NZ_CP010849/5479976-5480059(-)/Actinobacteria/Streptomyces_cyaneogriseus/apt_A/GCV
NZ_LN831790/2680763-2680846(+)/Actinobacteria/Streptomyces_leeuwenhoekii/apt_A/GCV
NC_017765/7469192-7469277(-)/Actinobacteria/Streptomyces_hygroscopicus/apt_A/GCV
NC_020504/3338056-3338141(+)/Actinobacteria/Streptomyces_davawensis/apt_A/GCV
NC_021985/5904828-5904915(-)/Actinobacteria/Streptomyces_collinus/apt_A/GCV
NZ_LN997842/6693589-6693683(-)/Actinobacteria/Streptomyces_reticuli/apt_A/GCV
NC_018750/5558477-5558566(-)/Actinobacteria/Streptomyces_venezuelae/apt_A/GCV
NZ_CP010407/5872150-5872239(-)/Actinobacteria/Streptomyces_vietnamensis/apt_A/GCV
NZ_CP013129/6152856-6152944(-)/Actinobacteria/Streptomyces_venezuelae/apt_A/GCV
NC_010572/2416137-2416224(+)/Actinobacteria/Streptomyces_griseus/apt_A/GCV
NZ_CM003601/6174081-6174168(-)/Actinobacteria/Streptomyces_anulatus/apt_A/GCV
NZ_CP011522/2528411-2528498(+)/Actinobacteria/Streptomyces_sp/apt_A/GCV
NZ_CP013738/5714341-5714428(-)/Actinobacteria/Streptomyces_globisporus/apt_A/GCV
NZ_CP009313/5122268-5122358(-)/Actinobacteria/Streptomyces_nodosus/apt_A/GCV
NC_003155/3402036-3402122(+)/Actinobacteria/Streptomyces_avermitilis/apt_A/GCV
NC_020990/1617683-1617778(+)/Actinobacteria/Streptomyces_albus/apt_A/GCV
NZ_CM002271/1754151-1754246(+)/Actinobacteria/Streptomyces_sp/apt_A/GCV
NC_013169/1537225-1537300(-)/Actinobacteria/Kytococcus_sedentarius/singlet_1/GCV
NC_017803/4829529-4829605(-)/Actinobacteria/Actinoplanes_sp/singlet_1/GCV
NC_014158/2430914-2431005(-)/Actinobacteria/Tsukamurella_paurometabola/singlet_1/GCV
NC_016109/1692732-1692828(-)/Actinobacteria/Kitasatospora_setae/singlet_1/GCV
NZ_CP014313/2537717-2537811(+)/Actinobacteria/Microbacterium_sp/apt_B/GCV
NC_009664/2840072-2840160(+)/Actinobacteria/Kineococcus_radiotolerans/apt_B/GCV
NC_013093/7326537-7326626(-)/Actinobacteria/Actinosynnema_mirum/apt_B/GCV
NZ_CP015810/2574960-2575041(-)/Actinobacteria/Microbacterium_chocolatum/apt_A/GCV
NZ_CP011112/3231756-3231842(+)/Actinobacteria/Luteipulveratus_mongoliensis/singlet_1/GCV
NC_013093/7326634-7326714(-)/Actinobacteria/Actinosynnema_mirum/apt_A/GCV
NC_009142/7144784-7144881(-)/Actinobacteria/Saccharopolyspora_erythraea/apt_A/GCV
NZ_CP007155/8798971-8799054(-)/Actinobacteria/Kutzneria_albida/apt_A/GLY_MET
NC_013947/3989049-3989144(-)/Actinobacteria/Stackebrandtia_nassauensis/apt_A/GCV
NC_014210/516782-516873(-)/Actinobacteria/Nocardiopsis_dassonvillei/apt_A/GCV
NC_018524/3432912-3433003(-)/Actinobacteria/Nocardiopsis_alba/apt_A/GCV
NC_013510/2826709-2826794(-)/Actinobacteria/Thermomonospora_curvata/apt_A/GCV
NC_014165/1966315-1966398(+)/Actinobacteria/Thermobispora_bispora/apt_A/GCV
NC_013729/7009633-7009726(-)/Actinobacteria/Kribbella_flavida/singlet_1/GLY_MET
NZ_CP010989/2365768-2365853(+)/Actinobacteria/Pseudonocardia_sp/singlet_0/GCV
NC_016111/4607710-4607798(-)/Actinobacteria/Streptomyces_cattleya/apt_A/GCV
NZ_CM002280/7611562-7611649(+)/Actinobacteria/Streptomyces_niveus/apt_A/GCV
NC_013595/1874341-1874429(-)/Actinobacteria/Streptosporangium_roseum/apt_A/GCV
NC_016582/10368443-10368530(+)/Actinobacteria/Streptomyces_bingchenggensis/apt_A/GCV
NC_018750/1091574-1091663(-)/Actinobacteria/Streptomyces_venezuelae/apt_A/GCV
NZ_CP010407/1437023-1437112(-)/Actinobacteria/Streptomyces_vietnamensis/apt_A/GCV
NC_006361/2650094-2650182(+)/Actinobacteria/Nocardia_farcinica/apt_A/GCV
NZ_LN868938/1621027-1621121(-)/Actinobacteria/Nocardia_farcinica/apt_A/GCV
NZ_CM001489/6119546-6119631(+)/Actinobacteria/Frankia_sp/apt_A/GCV
NC_016111/788066-788160(-)/Actinobacteria/Streptomyces_cattleya/apt_A/GCV
NC_020504/8089952-8090037(+)/Actinobacteria/Streptomyces_davawensis/apt_A/GCV
NZ_CP010849/1475461-1475546(-)/Actinobacteria/Streptomyces_cyaneogriseus/apt_A/GCV
NZ_LN831790/6698479-6698564(+)/Actinobacteria/Streptomyces_leeuwenhoekii/apt_A/GCV
NZ_CP015849/1057259-1057343(-)/Actinobacteria/Streptomyces_sp/apt_A/GCV
NZ_CP013142/1478628-1478713(-)/Actinobacteria/Streptomyces_sp/apt_A/GCV
NC_021985/1691298-1691382(-)/Actinobacteria/Streptomyces_collinus/apt_A/GCV
NC_017765/3307343-3307427(-)/Actinobacteria/Streptomyces_hygroscopicus/apt_A/GCV
NZ_LN997842/2143029-2143113(-)/Actinobacteria/Streptomyces_reticuli/apt_A/GCV
NZ_CP009313/1365801-1365886(-)/Actinobacteria/Streptomyces_nodosus/apt_A/GCV
NC_003155/8344964-8345049(+)/Actinobacteria/Streptomyces_avermitilis/apt_A/GCV
NZ_CP015098/1567551-1567636(-)/Actinobacteria/Streptomyces_sp/apt_A/GCV
NC_013929/8442527-8442613(+)/Actinobacteria/Streptomyces_scabiei/apt_A/GCV
NZ_CP012382/1458787-1458872(-)/Actinobacteria/Streptomyces_ambofaciens/apt_A/GCV
NC_015953/906065-906151(-)/Actinobacteria/Streptomyces_sp/apt_A/GCV
NZ_CM002285/8110928-8111012(+)/Actinobacteria/Streptomyces_roseochromogenus/apt_A/GCV
NZ_CP011492/425023-425109(-)/Actinobacteria/Streptomyces_sp/apt_A/GCV
NC_015957/6466040-6466127(-)/Actinobacteria/Streptomyces_violaceusniger/apt_A/GCV
NZ_CP009438/1255388-1255473(-)/Actinobacteria/Streptomyces_glaucescens/apt_A/GCV
NZ_CP013743/8253683-8253768(+)/Actinobacteria/Streptomyces_sp/apt_A/GCV
NC_020990/6182033-6182120(+)/Actinobacteria/Streptomyces_albus/apt_A/GCV
NZ_CM002271/6184297-6184384(+)/Actinobacteria/Streptomyces_sp/apt_A/GCV
NC_021177/1028304-1028391(-)/Actinobacteria/Streptomyces_fulvissimus/apt_A/GCV
NZ_CP011522/7388394-7388481(+)/Actinobacteria/Streptomyces_sp/apt_A/GCV
NZ_CM003601/1085076-1085163(-)/Actinobacteria/Streptomyces_anulatus/apt_A/GCV
NC_010572/7259079-7259166(+)/Actinobacteria/Streptomyces_griseus/apt_A/GCV
NZ_CP013738/1090499-1090586(-)/Actinobacteria/Streptomyces_globisporus/apt_A/GCV
NZ_CP007155/9112607-9112691(+)/Actinobacteria/Kutzneria_albida/apt_A/GCV
NZ_CP015726/9704223-9704310(+)/Actinobacteria/Streptomyces_sp/apt_A/GCV
NC_013510/4395172-4395258(+)/Actinobacteria/Thermomonospora_curvata/apt_A/GCV
NZ_CM002177/2385725-2385809(-)/Actinobacteria/Rhodococcus_aetherivorans/apt_A/GCV
NZ_CP015529/2403172-2403256(+)/Actinobacteria/Rhodococcus_sp/apt_A/GCV
NZ_CP006850/3470162-3470246(+)/Actinobacteria/Nocardia_nova/apt_A/GCV
NC_018681/4014559-4014641(+)/Actinobacteria/Nocardia_brasiliensis/apt_A/GCV
NZ_CP003949/5172988-5173101(-)/Actinobacteria/Rhodococcus_opacus/singlet_0/GCV
NC_008268/963522-963635(-)/Actinobacteria/Rhodococcus_jostii/singlet_0/GCV
NZ_CP009111/4794790-4794903(-)/Actinobacteria/Rhodococcus_opacus/singlet_1/GCV
NC_012522/664679-664786(-)/Actinobacteria/Rhodococcus_opacus/singlet_0/GCV
NC_016887/2839773-2839859(+)/Actinobacteria/Nocardia_cyriacigeorgica/apt_A/GCV
NZ_CP007155/4089027-4089118(+)/Actinobacteria/Kutzneria_albida/singlet_2/GCV
NC_009380/2673652-2673741(-)/Actinobacteria/Salinispora_tropica/singlet_0/GCV
NC_009953/2875689-2875778(-)/Actinobacteria/Salinispora_arenicola/singlet_0/GCV
NC_013510/4395268-4395356(+)/Actinobacteria/Thermomonospora_curvata/apt_B/GCV
NC_013595/1874248-1874332(-)/Actinobacteria/Streptosporangium_roseum/apt_B/GCV
NC_008578/1364035-1364121(-)/Actinobacteria/Acidothermus_cellulolyticus/apt_B/GCV
NZ_CP007514/2846984-2847048(-)/Actinobacteria/Rubrobacter_radiotolerans/apt_B/GCV
NZ_CP008889/1506750-1506835(+)/Actinobacteria/Dermacoccus_nishinomiyaensis/singlet_1/GCV
NZ_CP003949/7429666-7429747(-)/Actinobacteria/Rhodococcus_opacus/apt_A/OTHER
NC_008268/3091409-3091490(-)/Actinobacteria/Rhodococcus_jostii/apt_A/OTHER
NC_012522/2849234-2849315(-)/Actinobacteria/Rhodococcus_opacus/apt_A/OTHER
NZ_CP009922/4588460-4588544(-)/Actinobacteria/Streptomyces_xiamenensis/apt_B/GCV
NC_010612/243691-243772(-)/Actinobacteria/Mycobacterium_marinum/apt_A/GCV
NC_020133/197234-197315(-)/Actinobacteria/Mycobacterium_liflandii/apt_A/GCV
NZ_CP014313/2537626-2537710(+)/Actinobacteria/Microbacterium_sp/apt_A/GCV
NZ_CP010848/1806708-1806785(-)/Actinobacteria/Rathayibacter_toxicus/apt_A/GCV
NC_015514/4173243-4173324(-)/Actinobacteria/Cellulomonas_fimi/singlet_0/GCV
NZ_CP007155/9112698-9112780(+)/Actinobacteria/Kutzneria_albida/apt_B/GCV
NZ_CP015810/2574853-2574953(-)/Actinobacteria/Microbacterium_chocolatum/apt_B/GCV
NZ_CP007155/8798868-8798964(-)/Actinobacteria/Kutzneria_albida/apt_B/GLY_MET
NZ_CP012752/6518126-6518213(+)/Actinobacteria/Kibdelosporangium_phytohabitans/apt_B/OTHER
NC_013595/4461504-4461604(+)/Actinobacteria/Streptosporangium_roseum/apt_B/GCV
NC_009142/7144690-7144777(-)/Actinobacteria/Saccharopolyspora_erythraea/apt_B/GCV
NC_019673/8312299-8312383(-)/Actinobacteria/Saccharothrix_espanaensis/apt_B/GCV
NC_010612/243580-243684(-)/Actinobacteria/Mycobacterium_marinum/apt_B/GCV
NC_020133/197123-197227(-)/Actinobacteria/Mycobacterium_liflandii/apt_B/GCV
NC_015671/98062-98139(+)/Actinobacteria/Cellulomonas_gilvus/apt_A/GCV
NC_014318/1944163-1944246(+)/Actinobacteria/Amycolatopsis_mediterranei/apt_A/GCV
NC_020520/2864887-2864962(-)/Actinobacteria/Ilumatobacter_coccineus/apt_A/GCV
NC_015125/3325654-3325738(+)/Actinobacteria/Microbacterium_testaceum/apt_A/GCV
NC_006087/1714425-1714513(-)/Actinobacteria/Leifsonia_xyli/apt_A/GCV
NZ_CP014761/1026554-1026636(-)/Actinobacteria/Leifsonia_xyli/apt_A/GCV
NC_000962/79209-79289(-)/Actinobacteria/Mycobacterium_tuberculosis/apt_A/GLY_MET
NC_002945/79236-79316(-)/Actinobacteria/Mycobacterium_bovis/apt_A/GLY_MET
NC_015758/79297-79377(-)/Actinobacteria/Mycobacterium_africanum/apt_A/GLY_MET
NC_015848/81270-81350(-)/Actinobacteria/Mycobacterium_canettii/apt_A/GLY_MET
NC_019952/80916-80996(-)/Actinobacteria/Mycobacterium_canettii/apt_A/GLY_MET
NC_022438/1801260-1801348(-)/Actinobacteria/Leifsonia_xyli/apt_A/GCV
NC_008268/3094325-3094406(+)/Actinobacteria/Rhodococcus_jostii/apt_A/GCV
NZ_CP003949/7432667-7432748(+)/Actinobacteria/Rhodococcus_opacus/apt_A/GCV
NC_012522/2853539-2853620(+)/Actinobacteria/Rhodococcus_opacus/apt_A/GCV
NZ_CP014480/1270197-1270294(-)/Actinobacteria/Kocuria_turfanensis/singlet_0/GCV
NC_010168/1481582-1481674(+)/Actinobacteria/Renibacterium_salmoninarum/apt_A/GCV
NC_014830/3963358-3963444(-)/Actinobacteria/Intrasporangium_calvum/apt_A/GCV
NZ_CP013254/77235-77336(+)/Actinobacteria/Kocuria_flava/apt_B/GCV
NZ_CP012697/1791729-1791809(+)/Actinobacteria/Microbacterium_sp/apt_A/GLY_MET
NC_017803/4926329-4926416(-)/Actinobacteria/Actinoplanes_sp/apt_A/GCV
NC_015312/3379094-3379190(+)/Actinobacteria/Pseudonocardia_dioxanivorans/apt_B/GCV
NZ_CP011868/2333329-2333444(+)/Actinobacteria/Pseudonocardia_sp/apt_B/GCV
NZ_CP011862/564896-565012(+)/Actinobacteria/Pseudonocardia_sp/apt_B/GCV
NC_014318/5512576-5512689(-)/Actinobacteria/Amycolatopsis_mediterranei/apt_B/GCV
NC_019673/7216234-7216342(-)/Actinobacteria/Saccharothrix_espanaensis/apt_B/GCV
NC_016887/2839867-2839965(+)/Actinobacteria/Nocardia_cyriacigeorgica/apt_B/GCV
NZ_CP006850/3470254-3470351(+)/Actinobacteria/Nocardia_nova/apt_B/GCV
NC_006361/2650190-2650300(+)/Actinobacteria/Nocardia_farcinica/apt_B/GCV
NZ_CP016793/5149482-5149593(+)/Actinobacteria/Lentzea_sp/apt_B/GCV
NZ_CP012752/7309666-7309764(-)/Actinobacteria/Kibdelosporangium_phytohabitans/apt_B/GCV
NC_015564/3208553-3208662(-)/Actinobacteria/Hoyosella_subflava/apt_B/GCV
NC_021252/4103767-4103882(+)/Actinobacteria/Amycolatopsis_orientalis/apt_B/GCV
NZ_CP008953/4347748-4347863(-)/Actinobacteria/Amycolatopsis_japonica/apt_B/GCV
NZ_CP016174/4400771-4400886(+)/Actinobacteria/Amycolatopsis_orientalis/apt_B/GCV
NC_013530/47295-47387(+)/Actinobacteria/Xylanimonas_cellulosilytica/apt_A/GCV
NC_015588/56386-56480(+)/Actinobacteria/Isoptericola_variabilis/singlet_1/GCV
NZ_CP011773/3545398-3545483(-)/Actinobacteria/Mycobacterium_sp/singlet_0/GCV
NZ_CP009922/4588552-4588634(-)/Actinobacteria/Streptomyces_xiamenensis/apt_A/GCV
NZ_CP010797/953856-953941(+)/Actinobacteria/Rhodococcus_sp/singlet_1/GCV
NZ_CM000913/5109514-5109596(-)/Actinobacteria/Streptomyces_clavuligerus/apt_A/GCV
NZ_CP014480/2726174-2726263(-)/Actinobacteria/Kocuria_turfanensis/apt_A/GLY_MET
NZ_CP011005/2008682-2008774(+)/Actinobacteria/Arthrobacter_sp/apt_A/GCV
NC_012669/2179372-2179453(+)/Actinobacteria/Beutenbergia_cavernae/apt_A/GCV
NC_023150/584439-584518(-)/Actinobacteria/Rhodococcus_pyridinivorans/apt_A/TP
NZ_CP013254/3165306-3165401(-)/Actinobacteria/Kocuria_flava/singlet_0/GCV
NZ_CP012479/3052151-3052238(+)/Actinobacteria/Arthrobacter_sp/apt_A/TP
NZ_CP014196/778518-778607(+)/Actinobacteria/Arthrobacter_sp/apt_A/TP
NZ_CP012752/3350552-3350640(+)/Actinobacteria/Kibdelosporangium_phytohabitans/apt_A/GLY_MET
NZ_CP013745/2764853-2764959(+)/Actinobacteria/Arthrobacter_sp/apt_A/TP
NZ_CP007595/1926243-1926330(+)/Actinobacteria/Arthrobacter_sp/apt_A/TP
NC_018681/4124497-4124579(+)/Actinobacteria/Nocardia_brasiliensis/apt_A/GLY_MET
NZ_CP007156/301876-301959(+)/Actinobacteria/Corynebacterium_falsenii/apt_A/GCV
NZ_CM001024/1121044-1121126(+)/Actinobacteria/Aeromicrobium_marinum/singlet_1/GCV
NC_018581/3026835-3026926(-)/Actinobacteria/Gordonia_sp/singlet_0/GCV
NZ_CM001440/1580438-1580520(+)/Actinobacteria/Saccharomonospora_cyanea/apt_A/GCV
NZ_CP009110/5533265-5533349(-)/Actinobacteria/Amycolatopsis_methanolica/apt_A/GCV
NC_008148/3199887-3199952(-)/Actinobacteria/Rubrobacter_xylanophilus/apt_B/GCV
NZ_CM002177/2385610-2385717(-)/Actinobacteria/Rhodococcus_aetherivorans/apt_B/GCV
NZ_CP015529/2403264-2403371(+)/Actinobacteria/Rhodococcus_sp/apt_B/GCV
NC_023150/953945-954044(-)/Actinobacteria/Rhodococcus_pyridinivorans/apt_B/GCV
NZ_CP011853/2420253-2420359(-)/Actinobacteria/Gordonia_sp/apt_B/GCV
NC_015564/3208671-3208754(-)/Actinobacteria/Hoyosella_subflava/apt_A/GCV
NC_014550/3470549-3470637(+)/Actinobacteria/Glutamicibacter_arilaitensis/apt_A/TP
NZ_CP012171/3268568-3268656(+)/Actinobacteria/Arthrobacter_sp/apt_A/TP
NZ_CP012677/2738568-2738655(+)/Actinobacteria/Arthrobacter_alpinus/apt_A/TP
NZ_CP012479/3051912-3051996(-)/Actinobacteria/Arthrobacter_sp/apt_A/GCV
NZ_CP007595/1925935-1926020(-)/Actinobacteria/Arthrobacter_sp/apt_A/GCV
NZ_CP013745/2764557-2764642(-)/Actinobacteria/Arthrobacter_sp/apt_A/GCV
NZ_CP013200/1444103-1444189(+)/Actinobacteria/Arthrobacter_alpinus/apt_A/GCV
NZ_CP012677/2738259-2738345(-)/Actinobacteria/Arthrobacter_alpinus/apt_A/GCV
NC_015859/462419-462525(+)/Actinobacteria/Corynebacterium_variabile/apt_A/GCV
NC_015673/350243-350327(-)/Actinobacteria/Corynebacterium_resistens/apt_A/GCV
NC_023150/584348-584432(-)/Actinobacteria/Rhodococcus_pyridinivorans/apt_B/TP
NC_013521/46303-46404(+)/Actinobacteria/Sanguibacter_keddieii/singlet_0/GCV
NC_014830/3963266-3963347(-)/Actinobacteria/Intrasporangium_calvum/apt_B/GCV
NZ_CP009896/3317733-3317822(+)/Actinobacteria/Pimelobacter_simplex/apt_B/GCV
NC_022567/2147388-2147481(+)/Actinobacteria/Adlercreutzia_equolifaciens/singlet_0/TP
NC_013165/2020904-2020977(-)/Actinobacteria/Slackia_heliotrinireducens/singlet_2/TP
NC_021021/1431657-1431745(-)/Actinobacteria/Gordonibacter_pamelaeae/singlet_2/TP
NC_013204/146216-146311(-)/Actinobacteria/Eggerthella_lenta/singlet_2/TP
NC_015738/2850373-2850463(+)/Actinobacteria/Eggerthella_sp/singlet_2/TP
NC_012522/2849125-2849225(-)/Actinobacteria/Rhodococcus_opacus/apt_B/OTHER
NZ_CP003949/7429557-7429657(-)/Actinobacteria/Rhodococcus_opacus/apt_B/OTHER
NC_008268/3091300-3091400(-)/Actinobacteria/Rhodococcus_jostii/apt_B/OTHER
NC_014815/4642819-4642898(+)/Actinobacteria/Micromonospora_sp/apt_A/GCV
NZ_CP009896/2646886-2646973(+)/Actinobacteria/Pimelobacter_simplex/singlet_1/GCV
NZ_CP015220/4301108-4301195(-)/Actinobacteria/Rhodococcus_sp/singlet_1/GCV
NC_019952/2153469-2153574(+)/Actinobacteria/Mycobacterium_canettii/apt_B/GCV
NC_017093/4414241-4414322(-)/Actinobacteria/Actinoplanes_missouriensis/singlet_0/GCV
NC_013595/4461416-4461497(+)/Actinobacteria/Streptosporangium_roseum/apt_A/GCV
NZ_CP013129/1502753-1502842(-)/Actinobacteria/Streptomyces_venezuelae/apt_A/GCV
NC_016114/6306038-6306123(+)/Actinobacteria/Streptomyces_pratensis/apt_A/GCV
NC_021055/1118529-1118614(-)/Actinobacteria/Streptomyces_sp/apt_A/GCV
NZ_CM000950/6764090-6764177(+)/Actinobacteria/Streptomyces_pristinaespiralis/apt_A/GCV
NZ_CM001165/6833233-6833321(+)/Actinobacteria/Streptomyces_sp/apt_A/GCV
NC_018681/4014649-4014755(+)/Actinobacteria/Nocardia_brasiliensis/apt_B/GCV
NC_013159/1369628-1369708(+)/Actinobacteria/Saccharomonospora_viridis/apt_A/GCV
NZ_CM001466/4359170-4359250(+)/Actinobacteria/Saccharomonospora_azurea/apt_A/GCV
NC_014550/2942869-2942956(-)/Actinobacteria/Glutamicibacter_arilaitensis/apt_A/GCV
NZ_CP012171/2917229-2917316(-)/Actinobacteria/Arthrobacter_sp/apt_A/GCV
NZ_CP012750/2923604-2923691(-)/Actinobacteria/Glutamicibacter_arilaitensis/apt_A/GCV
NZ_CP009427/79249-79327(-)/Actinobacteria/Mycobacterium_tuberculosis/apt_A/GLY_MET
NC_013729/3388461-3388546(+)/Actinobacteria/Kribbella_flavida/singlet_1/GCV
NZ_CP011853/2420369-2420456(-)/Actinobacteria/Gordonia_sp/apt_A/GCV
NC_015576/2096336-2096419(+)/Actinobacteria/Mycobacterium_sinense/singlet_0/GCV
NZ_CP010996/248126-248209(+)/Actinobacteria/Mycobacterium_simiae/singlet_2/GCV
NC_010617/650982-651087(+)/Actinobacteria/Kocuria_rhizophila/singlet_1/GCV
NZ_CP013200/1443775-1443860(-)/Actinobacteria/Arthrobacter_alpinus/apt_A/TP
NZ_CP012697/1788332-1788411(+)/Actinobacteria/Microbacterium_sp/apt_A/OTHER
NC_022663/88846-88947(+)/Actinobacteria/Mycobacterium_kansasii/apt_B/GCV
NZ_CM001439/1845402-1845482(+)/Actinobacteria/Saccharomonospora_marina/apt_A/GCV
NZ_CP016174/6864480-6864561(-)/Actinobacteria/Amycolatopsis_orientalis/apt_A/GCV
NZ_CM001484/1432412-1432491(+)/Actinobacteria/Saccharomonospora_glauca/apt_A/GCV
NC_008148/3199959-3200048(-)/Actinobacteria/Rubrobacter_xylanophilus/apt_A/GCV
NZ_CP007514/2847058-2847173(-)/Actinobacteria/Rubrobacter_radiotolerans/apt_A/GCV
NZ_CP007220/2402285-2402368(+)/Actinobacteria/Mycobacterium_chelonae/singlet_0/GCV
NZ_CP012507/138242-138330(+)/Actinobacteria/Kocuria_palustris/apt_A/GCV
NC_018150/2505536-2505623(-)/Actinobacteria/Mycobacterium_abscessus/singlet_1/GCV
NC_008596/3710883-3710967(-)/Actinobacteria/Mycobacterium_smegmatis/apt_A/GCV
NZ_CP012150/4632892-4632976(+)/Actinobacteria/Mycobacterium_goodii/apt_A/GCV
NC_008726/3330509-3330593(-)/Actinobacteria/Mycobacterium_vanbaalenii/apt_A/GCV
NC_000962/2075620-2075703(+)/Actinobacteria/Mycobacterium_tuberculosis/singlet_1/GCV
NC_002945/2065972-2066055(+)/Actinobacteria/Mycobacterium_bovis/singlet_1/GCV
NC_015758/2074938-2075021(+)/Actinobacteria/Mycobacterium_africanum/singlet_1/GCV
NC_015848/2114061-2114144(+)/Actinobacteria/Mycobacterium_canettii/singlet_1/GCV
NC_014830/3963632-3963724(+)/Actinobacteria/Intrasporangium_calvum/apt_A/TP
NZ_CP010071/2241405-2241492(+)/Actinobacteria/Mycobacterium_sp/apt_A/GCV
NC_013165/2795479-2795572(-)/Actinobacteria/Slackia_heliotrinireducens/singlet_0/TP
NC_008146/3007263-3007351(-)/Actinobacteria/Mycobacterium_sp/singlet_0/GCV
NC_018581/1355991-1356074(+)/Actinobacteria/Gordonia_sp/apt_A/GLY_MET
NC_019952/2153368-2153455(+)/Actinobacteria/Mycobacterium_canettii/apt_A/GCV
NC_012943/2347220-2347307(-)/Actinobacteria/Mycobacterium_tuberculosis/singlet_0/GCV
NC_023150/954052-954137(-)/Actinobacteria/Rhodococcus_pyridinivorans/apt_A/GCV
NZ_CP011883/2241095-2241182(+)/Actinobacteria/Mycobacterium_haemophilum/singlet_0/GCV
NZ_CP012697/1791815-1791912(+)/Actinobacteria/Microbacterium_sp/apt_B/GLY_MET
NZ_CM002280/7611656-7611770(+)/Actinobacteria/Streptomyces_niveus/apt_B/GCV
NZ_CP010407/1436904-1437016(-)/Actinobacteria/Streptomyces_vietnamensis/apt_B/GCV
NZ_CM000913/796758-796873(-)/Actinobacteria/Streptomyces_clavuligerus/apt_B/GCV
NZ_CP013129/1502637-1502746(-)/Actinobacteria/Streptomyces_venezuelae/apt_B/GCV
NZ_CM000950/6764184-6764296(+)/Actinobacteria/Streptomyces_pristinaespiralis/apt_B/GCV
NC_021985/1691185-1691291(-)/Actinobacteria/Streptomyces_collinus/apt_B/GCV
NZ_CP015849/1057144-1057252(-)/Actinobacteria/Streptomyces_sp/apt_B/GCV
NZ_CP012382/1458668-1458780(-)/Actinobacteria/Streptomyces_ambofaciens/apt_B/GCV
NZ_LN997842/2142916-2143022(-)/Actinobacteria/Streptomyces_reticuli/apt_B/GCV
NZ_CP009438/1255273-1255381(-)/Actinobacteria/Streptomyces_glaucescens/apt_B/GCV
NZ_CP015866/1091753-1091861(-)/Actinobacteria/Streptomyces_parvulus/apt_B/GCV
NC_018750/1091455-1091567(-)/Actinobacteria/Streptomyces_venezuelae/apt_B/GCV
NZ_CM002271/6184391-6184502(+)/Actinobacteria/Streptomyces_sp/apt_B/GCV
NZ_CM001165/6833328-6833450(+)/Actinobacteria/Streptomyces_sp/apt_B/GCV
NC_016111/787937-788059(-)/Actinobacteria/Streptomyces_cattleya/apt_B/GCV
NZ_CM003601/1084944-1085069(-)/Actinobacteria/Streptomyces_anulatus/apt_B/GCV
NZ_CP013738/1090365-1090492(-)/Actinobacteria/Streptomyces_globisporus/apt_B/GCV
NC_017765/3307230-3307336(-)/Actinobacteria/Streptomyces_hygroscopicus/apt_B/GCV
NC_003155/8345056-8345165(+)/Actinobacteria/Streptomyces_avermitilis/apt_B/GCV
NZ_CP006871/2046677-2046797(-)/Actinobacteria/Streptomyces_albulus/apt_B/GCV
NZ_CP003987/8094530-8094651(+)/Actinobacteria/Streptomyces_sp/apt_B/GCV
NC_015957/6465911-6466033(-)/Actinobacteria/Streptomyces_violaceusniger/apt_B/GCV
NC_016582/10368537-10368659(+)/Actinobacteria/Streptomyces_bingchenggensis/apt_B/GCV
NC_010572/7259173-7259298(+)/Actinobacteria/Streptomyces_griseus/apt_B/GCV
NZ_CP010519/7544026-7544132(+)/Actinobacteria/Streptomyces_albus/apt_B/GCV
NZ_CP011522/7388488-7388613(+)/Actinobacteria/Streptomyces_sp/apt_B/GCV
NC_020990/6182127-6182238(+)/Actinobacteria/Streptomyces_albus/apt_B/GCV
NZ_CP007699/7788385-7788506(+)/Actinobacteria/Streptomyces_lydicus/apt_B/GCV
NZ_CP011492/424902-425016(-)/Actinobacteria/Streptomyces_sp/apt_B/GCV
NC_013929/8442620-8442724(+)/Actinobacteria/Streptomyces_scabiei/apt_B/GCV
NZ_LN831790/6698571-6698679(+)/Actinobacteria/Streptomyces_leeuwenhoekii/apt_B/GCV
NZ_CP010849/1475346-1475454(-)/Actinobacteria/Streptomyces_cyaneogriseus/apt_B/GCV
NZ_CM000951/1680890-1680999(-)/Actinobacteria/Streptomyces_sviceus/apt_B/GCV
NZ_CP013142/1478513-1478621(-)/Actinobacteria/Streptomyces_sp/apt_B/GCV
NZ_CP013743/8253775-8253883(+)/Actinobacteria/Streptomyces_sp/apt_B/GCV
NZ_CP015098/1567436-1567544(-)/Actinobacteria/Streptomyces_sp/apt_B/GCV
NZ_CP009754/7278424-7278535(+)/Actinobacteria/Streptomyces_sp/apt_B/GCV
NC_003888/1457730-1457842(-)/Actinobacteria/Streptomyces_coelicolor/apt_B/GCV
NZ_CM001889/1680979-1681091(-)/Actinobacteria/Streptomyces_lividans/apt_B/GCV
NC_021177/1028171-1028297(-)/Actinobacteria/Streptomyces_fulvissimus/apt_B/GCV
NZ_CP009313/1365685-1365794(-)/Actinobacteria/Streptomyces_nodosus/apt_B/GCV
NC_020504/8090044-8090151(+)/Actinobacteria/Streptomyces_davawensis/apt_B/GCV
NZ_CM002285/8111019-8111120(+)/Actinobacteria/Streptomyces_roseochromogenus/apt_B/GCV
NZ_CP015726/9704317-9704438(+)/Actinobacteria/Streptomyces_sp/apt_B/GCV
NC_021055/1118397-1118522(-)/Actinobacteria/Streptomyces_sp/apt_B/GCV
NC_016114/6306130-6306255(+)/Actinobacteria/Streptomyces_pratensis/apt_B/GCV
NZ_CP016793/5149389-5149475(+)/Actinobacteria/Lentzea_sp/apt_A/GCV
NC_013131/5446022-5446097(-)/Actinobacteria/Catenulispora_acidiphila/apt_A/GCV
NZ_AP012555/2644236-2644323(+)/Actinobacteria/Mycobacterium_avium/singlet_1/GCV
NC_019673/7527267-7527344(-)/Actinobacteria/Saccharothrix_espanaensis/apt_A/GCV
NC_008595/2916244-2916331(-)/Actinobacteria/Mycobacterium_avium/apt_A/GCV
NC_002944/1693368-1693455(+)/Actinobacteria/Mycobacterium_avium/singlet_0/GCV
NC_016946/2833102-2833189(-)/Actinobacteria/Mycobacterium_intracellulare/apt_A/GCV
NC_017904/2863396-2863483(-)/Actinobacteria/Mycobacterium_sp/apt_A/GCV
NC_018612/2880619-2880706(+)/Actinobacteria/Mycobacterium_indicus/apt_A/GCV
NC_021715/2685464-2685551(-)/Actinobacteria/Mycobacterium_yongonense/apt_A/GCV
NZ_CP016793/4776112-4776192(+)/Actinobacteria/Lentzea_sp/apt_A/GCV
NC_014659/2606010-2606106(-)/Actinobacteria/Rhodococcus_equi/singlet_1/GCV
NC_022663/88743-88830(+)/Actinobacteria/Mycobacterium_kansasii/apt_A/GCV
NC_008578/2090042-2090125(-)/Actinobacteria/Acidothermus_cellulolyticus/apt_A/GCV
NZ_CP012752/7309771-7309859(-)/Actinobacteria/Kibdelosporangium_phytohabitans/apt_A/GCV
NZ_CP012752/6518030-6518119(+)/Actinobacteria/Kibdelosporangium_phytohabitans/apt_A/OTHER
NZ_CP009922/340310-340397(-)/Actinobacteria/Streptomyces_xiamenensis/apt_A/GCV
NC_009142/6403604-6403687(+)/Actinobacteria/Saccharopolyspora_erythraea/apt_A/GCV
NC_010612/3302478-3302565(+)/Actinobacteria/Mycobacterium_marinum/apt_A/GCV
NC_020133/2648630-2648717(+)/Actinobacteria/Mycobacterium_liflandii/apt_A/GCV
NZ_CP011269/3459660-3459749(-)/Actinobacteria/Mycobacterium_fortuitum/apt_A/GCV
NZ_CP009914/3460267-3460356(-)/Actinobacteria/Mycobacterium_sp/apt_A/GCV
NC_009664/3908899-3908989(+)/Actinobacteria/Kineococcus_radiotolerans/singlet_1/GCV
NC_015671/98150-98247(+)/Actinobacteria/Cellulomonas_gilvus/apt_B/GCV
NC_017803/4926238-4926318(-)/Actinobacteria/Actinoplanes_sp/apt_B/GCV
NC_014815/4642905-4642991(+)/Actinobacteria/Micromonospora_sp/apt_B/GCV
NC_012704/371550-371660(+)/Actinobacteria/Corynebacterium_kroppenstedtii/apt_A/GCV
NZ_CP010071/2241501-2241631(+)/Actinobacteria/Mycobacterium_sp/apt_B/GCV
NZ_CP012150/4632987-4633087(+)/Actinobacteria/Mycobacterium_goodii/apt_B/GCV
NC_008596/3710770-3710872(-)/Actinobacteria/Mycobacterium_smegmatis/apt_B/GCV
NZ_CM001762/3823411-3823513(-)/Actinobacteria/Mycobacterium_smegmatis/apt_B/GCV
NC_021715/2685348-2685455(-)/Actinobacteria/Mycobacterium_yongonense/apt_B/GCV
NC_017904/2863280-2863387(-)/Actinobacteria/Mycobacterium_sp/apt_B/GCV
NC_016947/2839751-2839858(-)/Actinobacteria/Mycobacterium_intracellulare/apt_B/GCV
NC_016946/2832986-2833093(-)/Actinobacteria/Mycobacterium_intracellulare/apt_B/GCV
NZ_CP014475/2420294-2420399(+)/Actinobacteria/Mycobacterium_phlei/apt_B/GCV
NC_023036/3313278-3313364(-)/Actinobacteria/Mycobacterium_neoaurum/apt_B/GCV
NZ_CP011022/3313277-3313363(-)/Actinobacteria/Mycobacterium_sp/apt_B/GCV
NC_008595/2916129-2916236(-)/Actinobacteria/Mycobacterium_avium/apt_B/GCV
NC_010612/3302574-3302681(+)/Actinobacteria/Mycobacterium_marinum/apt_B/GCV
NC_020133/2648726-2648833(+)/Actinobacteria/Mycobacterium_liflandii/apt_B/GCV
NC_016604/4876258-4876345(+)/Actinobacteria/Mycobacterium_rhodesiae/apt_B/GCV
NZ_CP009914/3460170-3460258(-)/Actinobacteria/Mycobacterium_sp/apt_B/GCV
NZ_CP011269/3459563-3459651(-)/Actinobacteria/Mycobacterium_fortuitum/apt_B/GCV
NC_008726/3330415-3330498(-)/Actinobacteria/Mycobacterium_vanbaalenii/apt_B/GCV
NC_018027/2851539-2851625(+)/Actinobacteria/Mycobacterium_chubuense/singlet_0/GCV
NZ_CP014950/2273716-2273801(+)/Actinobacteria/Mycobacterium_abscessus/singlet_1/GCV
NC_021282/2389520-2389605(+)/Actinobacteria/Mycobacterium_abscessus/singlet_1/GCV
NZ_CP015235/4373127-4373212(+)/Actinobacteria/Rhodococcus_fascians/singlet_1/GCV
NC_023036/3313374-3313459(-)/Actinobacteria/Mycobacterium_neoaurum/apt_A/GCV
NZ_CP011022/3313373-3313458(-)/Actinobacteria/Mycobacterium_sp/apt_A/GCV
NC_008711/4380694-4380782(-)/Actinobacteria/Paenarthrobacter_aurescens/apt_A/GCV
NC_018531/4541030-4541118(-)/Actinobacteria/Arthrobacter_sp/apt_A/GCV
NZ_CP013254/77138-77228(+)/Actinobacteria/Kocuria_flava/apt_A/GCV
NC_008711/1042794-1042881(+)/Actinobacteria/Paenarthrobacter_aurescens/apt_A/GCV
NC_018531/998229-998316(+)/Actinobacteria/Arthrobacter_sp/apt_A/GCV
NZ_CP014196/911839-911927(+)/Actinobacteria/Arthrobacter_sp/apt_A/GCV
NC_011886/967223-967309(+)/Actinobacteria/Pseudarthrobacter_chlorophenolicus/apt_A/GCV
NC_008541/65969-66056(+)/Actinobacteria/Arthrobacter_sp/apt_A/GLY_MET
NZ_CP013747/3362558-3362645(+)/Actinobacteria/Pseudarthrobacter_sulfonivorans/apt_A/GCV
NC_015145/3634571-3634658(-)/Actinobacteria/Pseudarthrobacter_phenanthrenivorans/apt_A/GCV
NZ_CP014196/4139186-4139275(-)/Actinobacteria/Arthrobacter_sp/apt_A/GCV
NC_011886/583370-583458(+)/Actinobacteria/Pseudarthrobacter_chlorophenolicus/apt_A/TP
NC_008711/883431-883519(+)/Actinobacteria/Paenarthrobacter_aurescens/apt_A/TP
NC_018531/838887-838975(+)/Actinobacteria/Arthrobacter_sp/apt_A/TP
NC_015145/836223-836311(+)/Actinobacteria/Pseudarthrobacter_phenanthrenivorans/singlet_1/GCV
NC_008541/825659-825747(+)/Actinobacteria/Arthrobacter_sp/apt_A/GCV
NZ_CP013747/1436024-1436111(-)/Actinobacteria/Pseudarthrobacter_sulfonivorans/apt_A/GCV
NC_018612/2880721-2880827(+)/Actinobacteria/Mycobacterium_indicus/apt_B/GCV
NC_021252/6836007-6836090(-)/Actinobacteria/Amycolatopsis_orientalis/apt_A/GCV
NZ_CP008953/1835046-1835129(+)/Actinobacteria/Amycolatopsis_japonica/apt_A/GCV
NC_018142/2070979-2071054(+)/Actinobacteria/Propionibacterium_propionicum/apt_A/GCV
NC_011886/583017-583106(-)/Actinobacteria/Pseudarthrobacter_chlorophenolicus/apt_A/GCV
NZ_CP011664/1732351-1732437(-)/Actinobacteria/Streptomyces_sp/apt_A/GCV
NC_016604/4876162-4876248(+)/Actinobacteria/Mycobacterium_rhodesiae/apt_A/GCV
NC_007164/259295-259385(+)/Actinobacteria/Corynebacterium_jeikeium/apt_A/GCV
NC_019966/3204883-3204969(+)/Actinobacteria/Mycobacterium_sp/singlet_1/GCV
NC_014814/2829309-2829397(-)/Actinobacteria/Mycobacterium_gilvum/singlet_2/GCV
NC_009338/3615662-3615750(-)/Actinobacteria/Mycobacterium_gilvum/singlet_2/GCV
NZ_CP014475/2420198-2420285(+)/Actinobacteria/Mycobacterium_phlei/apt_A/GCV
NC_009142/4206355-4206452(-)/Actinobacteria/Saccharopolyspora_erythraea/apt_B/GCV
