# Supplementary material for: Regulatory context drives conservation of glycine riboswitch aptamers
Source: PLoS Comput Biol. 2019 Dec 20;15(12):e1007564. doi: 10.1371/journal.pcbi.1007564 (PMC6944388; doi:10.1371/journal.pcbi.1007564)
Supplement: S13 Table — (XLSX) [file pcbi.1007564.s029.xlsx]

## Sheet: S13 Table
S13 Table: 150 riboswitch aptamer sequences regulating GCV for graph clustering analysis.
NC_009720/2461124-2461239(-)/Proteobacteria/Xanthobacter_autotrophicus/apt_B/GCV
NZ_CP010052/2549426-2549512(-)/Firmicutes/Bacillus_subtilis/apt_B/GCV
NZ_CP009416/1967796-1967874(-)/Firmicutes/Jeotgalibacillus_malaysiensis/apt_A/GCV
NC_019382/2803252-2803359(-)/Proteobacteria/Bordetella_bronchiseptica/apt_B/GCV
NZ_CP016886/1636786-1636931(+)/Proteobacteria/Neisseria_meningitidis/apt_B/GCV
NC_014098/704461-704567(+)/Firmicutes/Kyrpidia_tusciae/apt_B/GCV
NZ_CP010406/3568624-3568718(+)/Firmicutes/Bacillus_sp/apt_B/GCV
NZ_CP015285/1237718-1237828(-)/Proteobacteria/Azospirillum_humicireducens/apt_B/GCV
NZ_CP008953/1835137-1835228(+)/Actinobacteria/Amycolatopsis_japonica/apt_B/GCV
NC_013929/3127914-3128000(+)/Actinobacteria/Streptomyces_scabiei/apt_A/GCV
NZ_CP009626/654252-654326(+)/Proteobacteria/Brucella_abortus/apt_A/GCV
NC_014034/1212818-1212885(+)/Proteobacteria/Rhodobacter_capsulatus/apt_B/GCV
NZ_CM000951/1681006-1681091(-)/Actinobacteria/Streptomyces_sviceus/apt_A/GCV
NZ_CP010434/2406241-2406332(-)/Firmicutes/Bacillus_subtilis/apt_A/GCV
NZ_CP007688/1375107-1375188(+)/Firmicutes/Listeria_monocytogenes/singlet_1/GCV
NZ_CP009031/3505718-3505787(+)/Proteobacteria/Xanthomonas_citri/apt_A/GCV
NZ_CP010524/2728023-2728117(-)/Firmicutes/Bacillus_paralicheniformis/apt_A/GCV
NC_015953/906065-906151(-)/Actinobacteria/Streptomyces_sp/apt_A/GCV
NZ_HG916765/3297637-3297723(-)/Proteobacteria/Castellaniella_defragrans/apt_A/GCV
NZ_CM001043/2056331-2056414(+)/Actinobacteria/Mycobacterium_tuberculosis/singlet_1/GCV
NZ_CM002273/1795610-1795723(+)/Actinobacteria/Streptomyces_sp/apt_B/GCV
NZ_CP007683/1050191-1050283(+)/Proteobacteria/Brucella_abortus/apt_B/GCV
NC_008048/1967802-1967896(-)/Proteobacteria/Sphingopyxis_alaskensis/apt_B/GCV
NZ_CP013129/1502753-1502842(-)/Actinobacteria/Streptomyces_venezuelae/apt_A/GCV
NC_010170/4308874-4308960(-)/Proteobacteria/Bordetella_petrii/apt_A/GCV
NC_018142/2070979-2071054(+)/Actinobacteria/Propionibacterium_propionicum/apt_A/GCV
NZ_CP003987/3509108-3509219(+)/Actinobacteria/Streptomyces_sp/apt_B/GCV
NC_003919/1392470-1392539(-)/Proteobacteria/Xanthomonas_axonopodis/apt_A/GCV
NZ_CP007597/1273116-1273201(-)/Proteobacteria/Stenotrophomonas_rhizophila/apt_B/GCV
NZ_CP012152/1897559-1897633(-)/Firmicutes/Anoxybacillus_gonensis/apt_B/GCV
NC_007404/191454-191563(-)/Proteobacteria/Thiobacillus_denitrificans/apt_B/GCV
NZ_CP006058/663355-663445(-)/Firmicutes/Bacillus_amyloliquefaciens/apt_A/GCV
NC_020832/2365515-2365606(-)/Firmicutes/Bacillus_subtilis/apt_A/GCV
NC_018584/1364860-1364941(+)/Firmicutes/Listeria_monocytogenes/singlet_1/GCV
NC_010104/712604-712678(-)/Proteobacteria/Brucella_canis/apt_A/GCV
NC_017186/1944184-1944267(+)/Actinobacteria/Amycolatopsis_mediterranei/apt_A/GCV
NZ_CP007244/2461803-2461893(-)/Firmicutes/Bacillus_velezensis/apt_A/GCV
NZ_CP003915/3757195-3757302(-)/Proteobacteria/Advenella_mimigardefordensis/apt_B/GCV
NZ_CP011112/3231756-3231842(+)/Actinobacteria/Luteipulveratus_mongoliensis/singlet_1/GCV
NC_014752/1777817-1777962(-)/Proteobacteria/Neisseria_lactamica/apt_B/GCV
NZ_CP014057/1296854-1296955(+)/Firmicutes/Staphylococcus_saprophyticus/singlet_1/GCV
NC_021663/364904-365008(+)/Actinobacteria/Corynebacterium_terpenotabidum/apt_A/GCV
NZ_CP011058/1147680-1147784(-)/Firmicutes/Paenibacillus_beijingensis/apt_A/GCV
NZ_CP008995/1392361-1392465(-)/Proteobacteria/Xanthomonas_citri/apt_B/GCV
NZ_CP010961/961851-961931(-)/Proteobacteria/Bordetella_pertussis/apt_A/GCV
NZ_CP011043/2169970-2170046(-)/Actinobacteria/Clavibacter_michiganensis/apt_A/GCV
NZ_CP016328/835794-835874(+)/Proteobacteria/Gluconobacter_oxydans/apt_A/GCV
NZ_CP011269/3459563-3459651(-)/Actinobacteria/Mycobacterium_fortuitum/apt_B/GCV
NZ_CP009679/2454867-2454961(-)/Firmicutes/Bacillus_velezensis/apt_B/GCV
NZ_CP010841/197164-197271(+)/Proteobacteria/Bordetella_pertussis/apt_B/GCV
NC_021985/1691298-1691382(-)/Actinobacteria/Streptomyces_collinus/apt_A/GCV
NC_015684/2708281-2708360(+)/Proteobacteria/Oligotropha_carboxidovorans/apt_B/GCV
NZ_CP012023/2806113-2806196(-)/Proteobacteria/Celeribacter_marinus/apt_A/GCV
NZ_CP013552/2308949-2309014(+)/Proteobacteria/Rhizobium_phaseoli/apt_B/GCV
NC_014410/1941720-1941788(+)/Firmicutes/Thermoanaerobacterium_thermosaccharolyticum/apt_B/GCV
NC_013791/2603007-2603091(-)/Firmicutes/Bacillus_pseudofirmus/apt_A/GCV
NZ_CP012150/4632987-4633087(+)/Actinobacteria/Mycobacterium_goodii/apt_B/GCV
NC_022657/4614050-4614129(+)/Actinobacteria/Actinoplanes_friuliensis/singlet_1/GCV
NC_009253/773769-773864(+)/Firmicutes/Desulfotomaculum_reducens/apt_A/GCV
NZ_CP011144/631183-631290(+)/Proteobacteria/Pseudoxanthomonas_suwonensis/apt_B/GCV
NZ_CM001792/1912594-1912692(-)/Firmicutes/Oceanobacillus_kimchii/apt_B/GCV
NZ_CP015210/804599-804680(+)/Proteobacteria/Rhodobacter_sphaeroides/apt_A/GCV
NC_019973/3898492-3898586(-)/Proteobacteria/Mesorhizobium_australicum/apt_B/GCV
NZ_CP010407/1437023-1437112(-)/Actinobacteria/Streptomyces_vietnamensis/apt_A/GCV
NZ_CP014196/4139088-4139179(-)/Actinobacteria/Arthrobacter_sp/apt_B/GCV
NZ_LN879547/2149499-2149593(-)/Proteobacteria/Comamonas_testosteroni/apt_A/GCV
NZ_CP011300/285385-285462(+)/Proteobacteria/Devosia_sp/apt_A/GCV
NZ_CM001439/1845402-1845482(+)/Actinobacteria/Saccharomonospora_marina/apt_A/GCV
NZ_CP011501/150177-150263(-)/Proteobacteria/Pandoraea_apista/apt_A/GCV
NC_012808/659288-659379(-)/Proteobacteria/Methylobacterium_extorquens/apt_A/GCV
NZ_CP012251/1224417-1224486(+)/Proteobacteria/Xanthomonas_arboricola/apt_A/GCV
NZ_CP016885/1637350-1637437(+)/Proteobacteria/Neisseria_meningitidis/apt_A/GCV
NZ_LN907826/3856660-3856740(-)/Proteobacteria/Bradyrhizobium_sp/apt_A/GCV
NZ_CP006850/3470254-3470351(+)/Actinobacteria/Nocardia_nova/apt_B/GCV
NZ_CP009283/6704576-6704684(+)/Firmicutes/Paenibacillus_sp/apt_B/GCV
NZ_CP011961/1297239-1297308(-)/Proteobacteria/Xanthomonas_oryzae/apt_A/GCV
NZ_CP012939/1067109-1067196(-)/Proteobacteria/Ralstonia_solanacearum/apt_A/GCV
NZ_CP011451/3146724-3146819(+)/Proteobacteria/Nitrosomonas_communis/singlet_1/GCV
NZ_CP013552/2308854-2308936(+)/Proteobacteria/Rhizobium_phaseoli/apt_A/GCV
NC_016894/3761482-3761556(-)/Firmicutes/Acetobacterium_woodii/apt_B/GCV
NC_022535/1449512-1449589(+)/Proteobacteria/Rhizobium_sp/apt_A/GCV
NZ_CP011367/859410-859509(+)/Proteobacteria/Thioalkalivibrio_versutus/apt_B/GCV
NC_015684/2708171-2708272(+)/Proteobacteria/Oligotropha_carboxidovorans/apt_A/GCV
NZ_CM002280/7611562-7611649(+)/Actinobacteria/Streptomyces_niveus/apt_A/GCV
NC_014960/1877759-1877835(+)/Chloroflexi/Anaerolinea_thermophila/apt_B/GCV
NZ_CP013068/206449-206547(-)/Proteobacteria/Pannonibacter_phragmitetus/apt_A/GCV
NC_015312/3379007-3379087(+)/Actinobacteria/Pseudonocardia_dioxanivorans/apt_A/GCV
NC_022116/1952893-1952995(+)/Actinobacteria/Amycolatopsis_mediterranei/apt_B/GCV
NZ_CP013580/2399966-2400031(+)/Proteobacteria/Rhizobium_phaseoli/apt_B/GCV
NZ_CP011832/2370825-2370903(-)/Firmicutes/Geobacillus_sp/apt_A/GCV
NZ_LT571436/1334859-1334985(-)/Proteobacteria/Neisseria_weaveri/apt_B/GCV
NC_012522/2853539-2853620(+)/Actinobacteria/Rhodococcus_opacus/apt_A/GCV
NC_007205/649875-649939(+)/Proteobacteria/Candidatus_Pelagibacter/apt_B/GCV
NZ_CM001466/4359260-4359351(+)/Actinobacteria/Saccharomonospora_azurea/apt_B/GCV
NZ_CP013595/2299920-2299984(+)/Proteobacteria/Rhizobium_sp/apt_B/GCV
NZ_CP008876/1734314-1734398(-)/Firmicutes/Terribacillus_aidingensis/apt_B/GCV
NZ_CP012382/5531552-5531662(-)/Actinobacteria/Streptomyces_ambofaciens/apt_B/GCV
NZ_CP011853/2420253-2420359(-)/Actinobacteria/Gordonia_sp/apt_B/GCV
NZ_CP007514/2846984-2847048(-)/Actinobacteria/Rubrobacter_radiotolerans/apt_B/GCV
NZ_CM002271/6184391-6184502(+)/Actinobacteria/Streptomyces_sp/apt_B/GCV
NZ_CM002258/1343611-1343682(-)/Proteobacteria/Agrobacterium_tumefaciens/apt_B/GCV
NZ_CP010536/4333944-4334019(+)/Proteobacteria/Cupriavidus_basilensis/singlet_1/GCV
NC_019965/2093962-2094045(+)/Actinobacteria/Mycobacterium_canettii/singlet_1/GCV
NC_014158/2430914-2431005(-)/Actinobacteria/Tsukamurella_paurometabola/singlet_1/GCV
NZ_CP009762/1287067-1287150(+)/Firmicutes/Staphylococcus_schleiferi/singlet_1/GCV
NZ_CP014234/711783-711889(+)/Proteobacteria/Moraxella_osloensis/singlet_1/GCV
NC_022513/4333303-4333379(+)/Proteobacteria/Ralstonia_pickettii/singlet_1/GCV
NZ_CP014844/108133-108210(+)/Proteobacteria/Cupriavidus_nantongensis/singlet_1/GCV
NZ_AP014547/2368726-2368811(+)/Actinobacteria/Mycobacterium_abscessus/singlet_1/GCV
NZ_CP007689/609323-609404(-)/Firmicutes/Listeria_monocytogenes/singlet_1/GCV
NC_010528/3242798-3242875(+)/Proteobacteria/Cupriavidus_taiwanensis/singlet_1/GCV
NZ_AM412059/2058492-2058575(+)/Actinobacteria/Mycobacterium_bovis/singlet_1/GCV
NZ_CP009111/4794790-4794903(-)/Actinobacteria/Rhodococcus_opacus/singlet_1/GCV
NZ_CM001049/1322031-1322112(+)/Firmicutes/Listeria_innocua/singlet_1/GCV
NC_014210/1803416-1803495(+)/Actinobacteria/Nocardiopsis_dassonvillei/singlet_1/GCV
NC_015588/56386-56480(+)/Actinobacteria/Isoptericola_variabilis/singlet_1/GCV
NZ_CP009896/2646886-2646973(+)/Actinobacteria/Pimelobacter_simplex/singlet_1/GCV
NZ_CM001051/1453677-1453758(+)/Firmicutes/Listeria_seeligeri/singlet_1/GCV
NZ_CP016022/3585998-3586085(+)/Proteobacteria/Ralstonia_insidiosa/singlet_1/GCV
NC_015726/3709013-3709090(+)/Proteobacteria/Cupriavidus_necator/singlet_1/GCV
NC_019966/3204883-3204969(+)/Actinobacteria/Mycobacterium_sp/singlet_1/GCV
NZ_CM001024/1121044-1121126(+)/Actinobacteria/Aeromicrobium_marinum/singlet_1/GCV
NZ_CP016072/1370469-1370554(+)/Firmicutes/Staphylococcus_pseudintermedius/singlet_1/GCV
NZ_CP014617/2174218-2174301(+)/Actinobacteria/Mycobacterium_africanum/singlet_1/GCV
NZ_CP009046/212645-212777(-)/Firmicutes/Staphylococcus_epidermidis/singlet_1/GCV
NC_008313/3890153-3890230(+)/Proteobacteria/Ralstonia_eutropha/singlet_1/GCV
NZ_CP008889/1506750-1506835(+)/Actinobacteria/Dermacoccus_nishinomiyaensis/singlet_1/GCV
NC_012121/1177746-1177867(-)/Firmicutes/Staphylococcus_carnosus/singlet_1/GCV
NC_011899/2563206-2563288(-)/Firmicutes/Halothermothrix_orenii/singlet_1/GCV
NZ_CP009242/1306699-1306780(+)/Firmicutes/Listeria_monocytogenes/singlet_1/GCV
NZ_CP008747/1398221-1398305(+)/Firmicutes/Staphylococcus_hyicus/singlet_1/GCV
NZ_CP010797/953856-953941(+)/Actinobacteria/Rhodococcus_sp/singlet_1/GCV
NC_010617/650982-651087(+)/Actinobacteria/Kocuria_rhizophila/singlet_1/GCV
NZ_CP015220/4301108-4301195(-)/Actinobacteria/Rhodococcus_sp/singlet_1/GCV
NZ_CP014945/2182067-2182194(+)/Proteobacteria/Psychrobacter_alimentarius/singlet_1/GCV
NC_010622/3367073-3367173(+)/Proteobacteria/Paraburkholderia_phymatum/singlet_1/GCV
NC_014815/5602963-5603043(+)/Actinobacteria/Micromonospora_sp/singlet_1/GCV
NC_014614/1261555-1261643(+)/Firmicutes/Clostridium_sticklandii/singlet_1/GCV
NZ_CP010516/3342694-3342792(+)/Proteobacteria/Cupriavidus_gilardii/singlet_1/GCV
NZ_CP011530/2625418-2625503(+)/Actinobacteria/Mycobacterium_immunogenum/singlet_1/GCV
NZ_CP015114/316352-316474(+)/Firmicutes/Staphylococcus_condimenti/singlet_1/GCV
NC_007204/958065-958186(-)/Proteobacteria/Psychrobacter_arcticus/singlet_2/GCV
NC_007969/951652-951779(-)/Proteobacteria/Psychrobacter_cryohalolentis/singlet_2/GCV
NC_021661/984190-984317(-)/Proteobacteria/Psychrobacter_sp/singlet_2/GCV
NZ_CP007155/4089027-4089118(+)/Actinobacteria/Kutzneria_albida/singlet_2/GCV
NZ_CP010996/248126-248209(+)/Actinobacteria/Mycobacterium_simiae/singlet_2/GCV
NZ_CP013111/5911287-5911379(+)/Proteobacteria/Bordetella_sp/singlet_2/GCV
NZ_LN831029/5941333-5941443(-)/Proteobacteria/Achromobacter_xylosoxidans/singlet_2/GCV
NC_020504/3338148-3338250(+)/Actinobacteria/Streptomyces_davawensis/apt_B/GCV
NZ_CP011008/3501757-3501834(-)/Firmicutes/Bacillus_simplex/apt_A/GCV
