# Supplementary material for: Regulatory context drives conservation of glycine riboswitch aptamers
Source: PLoS Comput Biol. 2019 Dec 20;15(12):e1007564. doi: 10.1371/journal.pcbi.1007564 (PMC6944388; doi:10.1371/journal.pcbi.1007564)
Supplement: S14 Table — (XLSX) [file pcbi.1007564.s030.xlsx]

## Sheet: S14 Table
S14 Table: 150 riboswitch aptamer sequences regulating TP for graph clustering analysis.
NZ_CP014704/1005120-1005205(+)/Firmicutes/Clostridium_butyricum/apt_A/TP
NZ_CM000720/2138064-2138165(-)/Firmicutes/Bacillus_cereus/apt_B/TP
NZ_CM001804/2460249-2460350(-)/Firmicutes/Bacillus_thuringiensis/apt_B/TP
NZ_CM000733/1896381-1896486(+)/Firmicutes/Bacillus_cereus/apt_B/TP
NZ_CP012483/3228786-3228882(+)/Firmicutes/Bacillus_cereus/apt_A/TP
NZ_CP016210/1286070-1286161(-)/Proteobacteria/Azoarcus_olearius/apt_A/TP
NC_015565/1335281-1335359(+)/Firmicutes/Desulfotomaculum_nigrificans/apt_B/TP
NZ_CP006883/3602944-3603023(-)/Proteobacteria/Aeromonas_hydrophila/apt_A/TP
NZ_CP009610/120744-120840(+)/Proteobacteria/Haemophilus_influenzae/apt_B/TP
NC_013192/1471300-1471387(-)/Fusobacteria/Leptotrichia_buccalis/apt_B/TP
NZ_CP007512/2078610-2078706(-)/Firmicutes/Bacillus_bombysepticus/apt_A/TP
NZ_CP007566/1474907-1475005(+)/Proteobacteria/Aeromonas_hydrophila/apt_B/TP
NZ_CP009267/2916505-2916575(-)/Firmicutes/Clostridium_pasteurianum/apt_B/TP
NZ_CP012171/3268568-3268656(+)/Actinobacteria/Arthrobacter_sp/apt_A/TP
NC_017566/3692121-3692258(-)/Proteobacteria/Shewanella_putrefaciens/apt_A/TP
NC_015558/862065-862130(+)/Firmicutes/Streptococcus_parauberis/apt_A/TP
NZ_CP014140/166766-166870(-)/Firmicutes/Aneurinibacillus_sp/apt_A/TP
NC_010519/876458-876559(+)/Proteobacteria/Haemophilus_somnus/apt_B/TP
NZ_CP007618/1800269-1800364(+)/Firmicutes/Bacillus_anthracis/apt_A/TP
NZ_CM000743/2013283-2013386(-)/Firmicutes/Bacillus_mycoides/apt_B/TP
NZ_CM000734/2197652-2197748(-)/Firmicutes/Bacillus_cereus/apt_A/TP
NC_002737/1046443-1046519(+)/Firmicutes/Streptococcus_pyogenes/apt_B/TP
NZ_CP014046/2298614-2298701(-)/Proteobacteria/Vibrio_parahaemolyticus/apt_B/TP
NC_014335/2196828-2196929(-)/Firmicutes/Bacillus_cereus/apt_B/TP
NC_022781/4886146-4886242(-)/Firmicutes/Bacillus_toyonensis/apt_A/TP
NZ_CP012725/2221609-2221710(-)/Firmicutes/Bacillus_anthracis/apt_B/TP
NC_017571/1031063-1031189(+)/Proteobacteria/Shewanella_baltica/apt_B/TP
NC_014922/269342-269417(+)/Proteobacteria/Haemophilus_influenzae/apt_A/TP
NZ_CP007634/992865-992950(-)/Proteobacteria/Vibrio_cholerae/apt_B/TP
NZ_CP015150/2460634-2460730(-)/Firmicutes/Bacillus_thuringiensis/apt_A/TP
NZ_CP009240/105773-105850(-)/Firmicutes/Megasphaera_elsdenii/apt_B/TP
NZ_CP009686/2294642-2294744(-)/Firmicutes/Bacillus_cereus/apt_B/TP
NC_022196/1670335-1670405(+)/Fusobacteria/Fusobacterium_nucleatum/apt_A/TP
NZ_CM003111/1520739-1520864(-)/Proteobacteria/Vibrio_cholerae/apt_A/TP
NC_007298/3464338-3464438(-)/Proteobacteria/Dechloromonas_aromatica/apt_B/TP
NC_017040/957614-957675(+)/Firmicutes/Streptococcus_pyogenes/apt_A/TP
NC_009665/986098-986234(+)/Proteobacteria/Shewanella_baltica/apt_A/TP
NC_017567/1160788-1160851(+)/Firmicutes/Streptococcus_dysgalactiae/apt_A/TP
NZ_CM000728/2134133-2134229(-)/Firmicutes/Bacillus_cereus/apt_A/TP
NC_016779/2245358-2245453(-)/Firmicutes/Bacillus_cereus/apt_A/TP
NC_008321/827895-828003(+)/Proteobacteria/Shewanella_sp/apt_A/TP
NZ_CP011414/860123-860185(-)/Firmicutes/Streptococcus_pyogenes/apt_A/TP
NZ_CP006944/1482291-1482373(+)/Proteobacteria/Mannheimia_varigena/apt_B/TP
NZ_CP012483/3228891-3228995(+)/Firmicutes/Bacillus_cereus/apt_B/TP
NC_023150/584348-584432(-)/Actinobacteria/Rhodococcus_pyridinivorans/apt_B/TP
NC_016771/2279760-2279861(-)/Firmicutes/Bacillus_cereus/apt_B/TP
NZ_CM000758/2267301-2267397(-)/Firmicutes/Bacillus_thuringiensis/apt_A/TP
NZ_CM001977/2260761-2260838(-)/Proteobacteria/Dickeya_zeae/apt_A/TP
NC_005139/1639349-1639473(-)/Proteobacteria/Vibrio_vulnificus/apt_A/TP
NZ_CM000748/2067374-2067478(+)/Firmicutes/Bacillus_thuringiensis/apt_B/TP
NZ_CP006955/1544525-1544642(+)/Proteobacteria/Bibersteinia_trehalosi/apt_B/TP
NZ_CP009981/2269838-2269941(+)/Firmicutes/Bacillus_anthracis/apt_B/TP
NC_005139/1639256-1639341(-)/Proteobacteria/Vibrio_vulnificus/apt_B/TP
NZ_CM001435/4005734-4005869(-)/Proteobacteria/Shewanella_baltica/apt_A/TP
NC_012691/2830373-2830455(+)/Proteobacteria/Tolumonas_auensis/apt_B/TP
NC_015460/913658-913737(-)/Proteobacteria/Gallibacterium_anatis/apt_A/TP
NC_016602/2046034-2046152(+)/Proteobacteria/Vibrio_furnissii/apt_A/TP
NC_015425/1886020-1886101(-)/Firmicutes/Clostridium_botulinum/apt_A/TP
NZ_CP014196/778614-778711(+)/Actinobacteria/Arthrobacter_sp/apt_B/TP
NC_009901/879646-879777(+)/Proteobacteria/Shewanella_pealeana/apt_B/TP
NC_017295/1621303-1621378(-)/Firmicutes/Clostridium_acetobutylicum/apt_B/TP
NZ_CP011058/2165963-2166050(-)/Firmicutes/Paenibacillus_beijingensis/apt_A/TP
NC_009052/4112520-4112656(-)/Proteobacteria/Shewanella_baltica/apt_A/TP
NZ_CP012419/1131855-1131977(+)/Firmicutes/Streptococcus_agalactiae/apt_B/TP
NC_022781/4886034-4886136(-)/Firmicutes/Bacillus_toyonensis/apt_B/TP
NC_016808/1310178-1310258(-)/Proteobacteria/Pasteurella_multocida/apt_A/TP
NC_019903/3578310-3578393(+)/Firmicutes/Desulfitobacterium_dichloroeliminans/apt_B/TP
NZ_CP007062/1573209-1573278(+)/Fusobacteria/Fusobacterium_nucleatum/apt_A/TP
NZ_CP008918/2074656-2074763(-)/Proteobacteria/Pasteurella_multocida/apt_B/TP
NZ_CP008695/637205-637268(-)/Firmicutes/Streptococcus_pyogenes/apt_A/TP
NZ_CP009651/5217675-5217771(+)/Firmicutes/Bacillus_thuringiensis/apt_A/TP
NC_007493/804683-804743(+)/Proteobacteria/Rhodobacter_sphaeroides/apt_B/TP
NC_005085/2193506-2193583(-)/Proteobacteria/Chromobacterium_violaceum/apt_A/TP
NZ_CP009237/2129299-2129386(+)/Proteobacteria/Haemophilus_parasuis/apt_B/TP
NZ_CP012067/8149-8251(+)/Proteobacteria/Aggregatibacter_aphrophilus/apt_B/TP
NC_014500/2325218-2325298(+)/Proteobacteria/Dickeya_dadantii/apt_A/TP
NZ_CP016347/1636869-1636972(-)/Proteobacteria/Vibrio_natriegens/apt_A/TP
NC_009253/1747759-1747844(+)/Firmicutes/Desulfotomaculum_reducens/apt_B/TP
NZ_CP011349/279895-279999(+)/Firmicutes/Bacillus_thuringiensis/apt_B/TP
NZ_CM001974/2165992-2166076(+)/Proteobacteria/Dickeya_chrysanthemi/apt_A/TP
NZ_CM000718/2219437-2219533(+)/Firmicutes/Bacillus_cereus/apt_A/TP
NC_011772/2210470-2210571(-)/Firmicutes/Bacillus_cereus/apt_B/TP
NZ_CP014035/1314775-1314893(+)/Proteobacteria/Vibrio_fluvialis/apt_A/TP
NZ_CM000752/2067231-2067326(+)/Firmicutes/Bacillus_thuringiensis/apt_A/TP
NZ_CP009159/1342046-1342135(-)/Proteobacteria/Actinobacillus_suis/apt_B/TP
NC_021281/597658-597737(-)/Fusobacteria/Fusobacterium_nucleatum/apt_B/TP
NC_011830/5207024-5207099(+)/Firmicutes/Desulfitobacterium_hafniense/apt_A/TP
NC_014622/4416795-4416885(-)/Firmicutes/Paenibacillus_polymyxa/apt_A/TP
NZ_AP014864/3419358-3419462(+)/Firmicutes/Bacillus_thuringiensis/apt_B/TP
NC_009052/4112396-4112512(-)/Proteobacteria/Shewanella_baltica/apt_B/TP
NZ_CP015429/80829-80896(+)/Proteobacteria/Haemophilus_ducreyi/apt_A/TP
NC_012913/1474908-1474983(+)/Proteobacteria/Aggregatibacter_aphrophilus/apt_A/TP
NZ_CP015176/2240858-2240954(-)/Firmicutes/Bacillus_thuringiensis/apt_A/TP
NZ_CP006829/1768129-1768221(+)/Proteobacteria/Thalassolituus_oleivorans/apt_B/TP
NC_012917/2268393-2268484(+)/Proteobacteria/Pectobacterium_carotovorum/apt_A/TP
NZ_CM001841/2113304-2113385(+)/Proteobacteria/Dickeya_dianthicola/apt_B/TP
NZ_CP010783/914935-915012(-)/Firmicutes/Streptococcus_iniae/apt_B/TP
NC_008261/1892279-1892367(-)/Firmicutes/Clostridium_perfringens/apt_B/TP
NZ_CP006943/1569293-1569375(+)/Proteobacteria/Mannheimia_varigena/apt_B/TP
NC_003028/387500-387576(+)/Firmicutes/Streptococcus_pneumoniae/singlet_2/TP
NC_015875/463623-463699(+)/Firmicutes/Streptococcus_pseudopneumoniae/singlet_2/TP
NZ_CP012646/743371-743447(+)/Firmicutes/Streptococcus_mitis/singlet_2/TP
NZ_CP007628/1580158-1580234(-)/Firmicutes/Streptococcus_sp/singlet_2/TP
NC_013853/1774989-1775065(-)/Firmicutes/Streptococcus_mitis/singlet_2/TP
NZ_CM001240/4441757-4441898(-)/Firmicutes/Clostridium_sp/singlet_2/TP
NC_009655/806471-806559(+)/Proteobacteria/Actinobacillus_succinogenes/singlet_2/TP
NC_020833/915411-915492(-)/Proteobacteria/Mannheimia_haemolytica/singlet_2/TP
NC_002940/363037-363137(+)/Proteobacteria/Haemophilus_ducreyi/singlet_2/TP
NC_006370/2453503-2453604(+)/Proteobacteria/Photobacterium_profundum/singlet_2/TP
NC_013165/2020904-2020977(-)/Actinobacteria/Slackia_heliotrinireducens/singlet_2/TP
NC_021021/1431657-1431745(-)/Actinobacteria/Gordonibacter_pamelaeae/singlet_2/TP
NC_013204/146216-146311(-)/Actinobacteria/Eggerthella_lenta/singlet_2/TP
NC_015738/2850373-2850463(+)/Actinobacteria/Eggerthella_sp/singlet_2/TP
NC_014376/4317589-4317664(+)/Firmicutes/Clostridium_saccharolyticum/singlet_2/TP
NC_017905/1829191-1829269(-)/Firmicutes/Streptococcus_parasanguinis/singlet_2/TP
NC_015678/1265775-1265853(-)/Firmicutes/Streptococcus_parasanguinis/singlet_2/TP
NC_009009/353828-353904(+)/Firmicutes/Streptococcus_sanguinis/singlet_2/TP
NC_021175/1794922-1794998(-)/Firmicutes/Streptococcus_oligofermentans/singlet_2/TP
NC_023037/4576573-4576651(-)/Firmicutes/Paenibacillus_polymyxa/singlet_2/TP
NC_016641/70766-70844(-)/Firmicutes/Paenibacillus_terrae/singlet_2/TP
NZ_CP006872/4502101-4502179(-)/Firmicutes/Paenibacillus_polymyxa/singlet_2/TP
NZ_CP014264/635631-635703(+)/Firmicutes/Streptococcus_sp/singlet_2/TP
NZ_CP013651/1185245-1185319(-)/Firmicutes/Streptococcus_sp/singlet_2/TP
NZ_CP014056/2747787-2747881(-)/Proteobacteria/Grimontia_hollisae/singlet_2/TP
NZ_CP008876/2534631-2534695(+)/Firmicutes/Terribacillus_aidingensis/singlet_2/TP
NC_012924/236094-236188(+)/Firmicutes/Streptococcus_suis/singlet_2/TP
NC_017950/237728-237822(+)/Firmicutes/Streptococcus_suis/singlet_2/TP
NC_016826/1050065-1050234(+)/Firmicutes/Streptococcus_infantarius/singlet_2/TP
NC_021900/1053821-1053986(+)/Firmicutes/Streptococcus_lutetiensis/singlet_2/TP
NZ_CP013689/911642-911807(+)/Firmicutes/Streptococcus_infantarius/singlet_2/TP
NC_016749/1083579-1083760(+)/Firmicutes/Streptococcus_macedonicus/singlet_2/TP
NZ_CP013688/855630-855811(-)/Firmicutes/Streptococcus_gallolyticus/singlet_2/TP
NC_013798/1261523-1261704(+)/Firmicutes/Streptococcus_gallolyticus/singlet_2/TP
NC_015600/1091462-1091642(+)/Firmicutes/Streptococcus_pasteurianus/singlet_2/TP
NZ_CM002130/952340-952436(-)/Firmicutes/Streptococcus_sp/singlet_2/TP
NC_006448/885873-885969(-)/Firmicutes/Streptococcus_thermophilus/singlet_2/TP
NC_017595/1133091-1133187(+)/Firmicutes/Streptococcus_salivarius/singlet_2/TP
NC_016791/2529809-2529896(+)/Firmicutes/Clostridium_sp/singlet_2/TP
NC_020134/2092567-2092658(-)/Firmicutes/Clostridium_stercorarium/singlet_2/TP
NZ_CP015483/1670373-1670450(+)/Proteobacteria/Acinetobacter_baumannii/singlet_2/TP
NC_004557/1925417-1925514(+)/Firmicutes/Clostridium_tetani/singlet_1/TP
NC_011566/4572393-4572508(-)/Proteobacteria/Shewanella_piezotolerans/singlet_1/TP
NC_014541/1102873-1102953(+)/Proteobacteria/Ferrimonas_balearica/singlet_1/TP
NC_016513/230264-230398(+)/Proteobacteria/Aggregatibacter_actinomycetemcomitans/singlet_1/TP
NC_019048/1005779-1005901(+)/Firmicutes/Streptococcus_agalactiae/singlet_1/TP
NC_022777/1891808-1891905(+)/Firmicutes/Clostridium_tetani/singlet_1/TP
NZ_AP014520/483704-483838(-)/Proteobacteria/Aggregatibacter_actinomycetemcomitans/singlet_1/TP
NZ_CP010993/1965968-1966036(-)/Firmicutes/Clostridium_perfringens/apt_A/TP
NZ_LN614756/2597828-2597906(+)/Firmicutes/Peptoclostridium_difficile/apt_B/TP
NC_014171/2224035-2224131(-)/Firmicutes/Bacillus_thuringiensis/apt_A/TP
