# Supplementary material for: Regulatory context drives conservation of glycine riboswitch aptamers
Source: PLoS Comput Biol. 2019 Dec 20;15(12):e1007564. doi: 10.1371/journal.pcbi.1007564 (PMC6944388; doi:10.1371/journal.pcbi.1007564)
Supplement: S15 Table — (XLSX) [file pcbi.1007564.s031.xlsx]

## Sheet: S15 Table
S15 Table: 53 gene sequences used for generating gcvT (aminomethyltransferase) gene tree.
NZ_LN609302/2660179-2661315(-)/Proteobacteria/Acetobacter_ghanensis/Tandem/GCV
NZ_CP012111/546068-547204(-)/Proteobacteria/Acetobacter_pasteurianus/Tandem/GCV
NC_011985/1993994-1995130(+)/Proteobacteria/Agrobacterium_radiobacter/Tandem/GCV
NZ_CM002024/1393670-1394809(-)/Proteobacteria/Agrobacterium_tumefaciens/Tandem/GCV
NZ_CP007793/966601-967713(+)/Proteobacteria/Azospirillum_brasilense/Tandem/GCV
NZ_CP012401/2758875-2759987(-)/Proteobacteria/Azospirillum_thiophilum/Tandem/GCV
NC_019896/1651856-1652944(+)/Firmicutes/Bacillus_subtilis/Tandem/GCV
NC_010645/500603-501703(+)/Proteobacteria/Bordetella_avium/Tandem/GCV
NZ_CM002881/3256959-3258059(+)/Proteobacteria/Bordetella_bronchiseptica/Tandem/GCV
NZ_CP011446/197379-198479(+)/Proteobacteria/Bordetella_pertussis/Tandem/GCV
NZ_LN907826/3855362-3856510(-)/Proteobacteria/Bradyrhizobium_sp/Tandem/GCV
NZ_CP009099/468235-469338(+)/Proteobacteria/Brucella_abortus/Tandem/GCV
NZ_CP007630/709330-710433(-)/Proteobacteria/Brucella_canis/Tandem/GCV
NC_022906/568298-569401(+)/Proteobacteria/Brucella_ceti/Tandem/GCV
NC_003318/584622-585725(+)/Proteobacteria/Brucella_melitensis/Tandem/GCV
NC_009504/713299-714402(-)/Proteobacteria/Brucella_ovis/Tandem/GCV
NZ_CP007721/671749-672852(-)/Proteobacteria/Brucella_suis/Tandem/GCV
NZ_CP012899/287496-288641(-)/Proteobacteria/Burkholderia_sp/Tandem/GCV
NZ_CM001438/3989899-3991020(+)/Proteobacteria/Burkholderiales_bacterium/Singleton/GCV
NZ_HG966617/655501-656634(+)/Proteobacteria/Candidatus_Phaeomarinobacter/Tandem/GCV
NC_007973/3761634-3762761(+)/Proteobacteria/Cupriavidus_metallidurans/Singleton/GCV
NZ_CP007236/2786127-2787266(+)/Proteobacteria/Ensifer_adhaerens/Tandem/GCV
NC_012793/2405139-2406233(-)/Firmicutes/Geobacillus_sp/Tandem/GCV
NC_016593/2514623-2515717(-)/Firmicutes/Geobacillus_thermoleovorans/Tandem/GCV
NC_019396/1040462-1041595(-)/Proteobacteria/Gluconobacter_oxydans/Tandem/GCV
NZ_CP014327/303264-304382(-)/Proteobacteria/Halocynthiibacter_arcticus/Tandem/GCV
NC_003212/1379801-1380889(+)/Firmicutes/Listeria_innocua/Singleton/GCV
NC_013766/1442007-1443095(+)/Firmicutes/Listeria_monocytogenes/Singleton/GCV
NC_008555/1351863-1352951(+)/Firmicutes/Listeria_welshimeri/Singleton/GCV
NZ_CP014856/3736892-3737995(-)/Firmicutes/Lysinibacillus_sphaericus/Tandem/GCV
NZ_FO538765/768253-769368(-)/Proteobacteria/Magnetospira_sp/Tandem/GCV
NZ_CP015318/4397560-4398660(+)/Proteobacteria/Mesorhizobium_amorphae/Tandem/GCV
NZ_CP015064/2728610-2729710(-)/Proteobacteria/Mesorhizobium_ciceri/Tandem/GCV
NZ_CP012369/1914895-1915995(-)/Firmicutes/Moorella_thermoacetica/Tandem/GCV
NC_002946/1371197-1372297(-)/Proteobacteria/Neisseria_gonorrhoeae/Tandem/GCV
NZ_CP006869/785066-786166(-)/Proteobacteria/Neisseria_meningitidis/Tandem/GCV
NC_008344/2069016-2070107(-)/Proteobacteria/Nitrosomonas_eutropha/Singleton/GCV
NC_007948/1929372-1930538(-)/Proteobacteria/Polaromonas_sp/Tandem/GCV
NZ_CM002757/3448238-3449365(+)/Proteobacteria/Ralstonia_solanacearum/Tandem/GCV
NZ_CP007641/2286802-2287938(+)/Proteobacteria/Rhizobium_etli/Tandem/GCV
NZ_FO082820/1877688-1878845(+)/Proteobacteria/Rhizobium_sp/Tandem/GCV
NC_011420/3781673-3782788(+)/Proteobacteria/Rhodospirillum_centenum/Tandem/GCV
NZ_AP014800/1195891-1197021(+)/Proteobacteria/Rhodovulum_sulfidophilum/Tandem/GCV
NC_017075/1643624-1644763(-)/Proteobacteria/Rubrivivax_gelatinosus/Tandem/GCV
NC_009636/1264127-1265266(-)/Proteobacteria/Sinorhizobium_medicae/Tandem/GCV
NZ_CP013264/1909747-1910811(+)/Proteobacteria/Sphingobium_baderi/Tandem/GCV
NZ_CP012700/2646549-2647685(-)/Proteobacteria/Sphingopyxis_macrogoltabida/Tandem/GCV
NC_020564/1554226-1555317(-)/Firmicutes/Staphylococcus_aureus/Singleton/GCV
NZ_CM001486/279297-280403(+)/Firmicutes/Thermoanaerobacter_siderophilus/Tandem/GCV
NC_010320/243418-244524(-)/Firmicutes/Thermoanaerobacter_sp/Tandem/GCV
NC_015958/318841-319947(-)/Firmicutes/Thermoanaerobacter_wiegelii/Tandem/GCV
NC_014153/2743928-2745088(-)/Proteobacteria/Thiomonas_intermedia/Tandem/GCV
NC_014931/2534656-2535834(-)/Proteobacteria/Variovorax_paradoxus/Tandem/GCV
