# Supplementary material for: Regulatory context drives conservation of glycine riboswitch aptamers
Source: PLoS Comput Biol. 2019 Dec 20;15(12):e1007564. doi: 10.1371/journal.pcbi.1007564 (PMC6944388; doi:10.1371/journal.pcbi.1007564)
Supplement: S16 Table — (XLSX) [file pcbi.1007564.s032.xlsx]

## Sheet: S16 Table
S16 Table: 80 gene sequences used for generating sodium:amino-acid symporter gene tree.
NZ_CP007715/1329597-1330964(-)/Proteobacteria/Actinobacillus_equuli/Tandem/TP
NZ_CP006579/3252525-3253901(-)/Proteobacteria/Aeromonas_hydrophila/Tandem/TP
NZ_CP013067/1263393-1264769(+)/Proteobacteria/Aeromonas_schubertii/Tandem/TP
NZ_CP012504/3822993-3824369(-)/Proteobacteria/Aeromonas_veronii/Tandem/TP
NZ_AP014520/482217-483590(-)/Proteobacteria/Aggregatibacter_actinomycetemcomitans/Singleton/TP
NZ_CP012067/8362-9735(+)/Proteobacteria/Aggregatibacter_aphrophilus/Tandem/TP
NZ_LN554846/1394204-1395586(-)/Proteobacteria/Aliivibrio_wodanis/Tandem/TP
NC_003997/2220021-2221388(-)/Firmicutes/Bacillus_anthracis/Tandem/TP
NZ_CP006956/928591-929958(-)/Proteobacteria/Bibersteinia_trehalosi/Tandem/TP
NZ_CP015405/4901990-4903405(+)/Firmicutes/Blautia_sp/Singleton/TP
NZ_CP010888/3051927-3053294(+)/Firmicutes/Clostridioides_difficile/Tandem/TP
NZ_CP006905/3150801-3152129(-)/Firmicutes/Clostridium_baratii/Tandem/TP
NZ_HG917868/1302364-1303743(+)/Firmicutes/Clostridium_bornimense/Tandem/TP
NZ_CP006903/3543636-3545063(+)/Firmicutes/Clostridium_botulinum/Tandem/TP
NZ_CP013252/1333239-1334666(+)/Firmicutes/Clostridium_butyricum/Tandem/TP
NC_015275/4694284-4695744(-)/Firmicutes/Clostridium_lentocellum/Tandem/TP
NZ_CP009557/1935440-1936828(-)/Firmicutes/Clostridium_perfringens/Tandem/TP
NC_004557/2098988-2100382(-)/Firmicutes/Clostridium_tetani/Tandem/TP
NC_015565/1335500-1336897(+)/Firmicutes/Desulfotomaculum_nigrificans/Tandem/TP
NC_009253/1747963-1749333(+)/Firmicutes/Desulfotomaculum_reducens/Tandem/TP
NC_002937/806523-807929(-)/Proteobacteria/Desulfovibrio_vulgaris/Tandem/TP
NZ_CP007452/2055773-2057167(-)/Firmicutes/Eubacterium_acidaminophilum/Tandem/TP
NZ_CP011914/2724288-2725730(-)/Firmicutes/Eubacterium_limosum/Singleton/TP
NC_021021/1430006-1431538(-)/Actinobacteria/Gordonibacter_pamelaeae/Singleton/TP
NZ_CP015425/1104447-1105814(+)/Proteobacteria/Haemophilus_ducreyi/Tandem/TP
NC_000907/934743-936113(-)/Proteobacteria/Haemophilus_influenzae/Tandem/TP
NZ_CP009158/327476-328864(+)/Proteobacteria/Haemophilus_parasuis/Tandem/TP
NC_010337/1555566-1556966(+)/Firmicutes/Heliobacterium_modesticaldum/Tandem/TP
NZ_CP006942/1656766-1658133(+)/Proteobacteria/Mannheimia_varigena/Tandem/TP
NC_015873/19445-20830(-)/Firmicutes/Megasphaera_elsdenii/Tandem/TP
NZ_LN554852/4481457-4482854(-)/Proteobacteria/Moritella_viscosa/Singleton/TP
NZ_CP011512/4590689-4592107(-)/Firmicutes/Paenibacillus_peoriae/Singleton/TP
NC_014483/4051893-4053311(-)/Firmicutes/Paenibacillus_polymyxa/Singleton/TP
NZ_CP010976/2512692-2514077(-)/Firmicutes/Paenibacillus_sp/Tandem/TP
NC_016641/69181-70695(-)/Firmicutes/Paenibacillus_terrae/Singleton/TP
NZ_CP004391/692024-693397(-)/Proteobacteria/Pasteurella_multocida/Tandem/TP
NC_009089/2640783-2642150(+)/Firmicutes/Peptoclostridium_difficile/Tandem/TP
NZ_CP005974/1989396-1990769(-)/Proteobacteria/Photobacterium_gaetbulicola/Singleton/TP
NZ_LT575468/1508203-1509558(+)/Proteobacteria/Plesiomonas_shigelloides/Singleton/TP
NC_011566/4570806-4572179(-)/Proteobacteria/Shewanella_piezotolerans/Singleton/TP
NC_013165/2019317-2020807(-)/Actinobacteria/Slackia_heliotrinireducens/Singleton/TP
NC_004116/1147833-1149179(+)/Firmicutes/Streptococcus_agalactiae/Singleton/TP
NC_012891/1062762-1064099(+)/Firmicutes/Streptococcus_dysgalactiae/Tandem/TP
NC_011134/933932-935266(-)/Firmicutes/Streptococcus_equi/Tandem/TP
NC_013798/1261838-1263166(+)/Firmicutes/Streptococcus_gallolyticus/Singleton/TP
NC_016826/1050374-1051705(+)/Firmicutes/Streptococcus_infantarius/Singleton/TP
NZ_CP010783/913477-914805(-)/Firmicutes/Streptococcus_iniae/Tandem/TP
NC_021900/1054125-1055456(+)/Firmicutes/Streptococcus_lutetiensis/Singleton/TP
NC_016749/1083892-1085220(+)/Firmicutes/Streptococcus_macedonicus/Singleton/TP
NC_013853/1773570-1774892(-)/Firmicutes/Streptococcus_mitis/Singleton/TP
NC_004350/1116158-1117522(+)/Firmicutes/Streptococcus_mutans/Singleton/TP
NC_015291/1569000-1570322(-)/Firmicutes/Streptococcus_oralis/Singleton/TP
NC_015678/1264334-1265665(-)/Firmicutes/Streptococcus_parasanguinis/Singleton/TP
NC_015558/862342-863673(+)/Firmicutes/Streptococcus_parauberis/Tandem/TP
NC_015600/1091783-1093111(+)/Firmicutes/Streptococcus_pasteurianus/Singleton/TP
NC_003028/387673-388995(+)/Firmicutes/Streptococcus_pneumoniae/Singleton/TP
NC_015875/463796-465118(+)/Firmicutes/Streptococcus_pseudopneumoniae/Singleton/TP
NC_002737/1046652-1047974(+)/Firmicutes/Streptococcus_pyogenes/Tandem/TP
NC_015760/1110605-1111951(-)/Firmicutes/Streptococcus_salivarius/Singleton/TP
NZ_CM002130/950896-952239(-)/Firmicutes/Streptococcus_sp/Singleton/TP
NZ_CP007628/1578740-1580062(-)/Firmicutes/Streptococcus_sp/Singleton/TP
NZ_CP013651/1183740-1185080(-)/Firmicutes/Streptococcus_sp/Singleton/TP
NZ_CP014264/635802-637124(+)/Firmicutes/Streptococcus_sp/Singleton/TP
NZ_CP014835/477311-478636(-)/Firmicutes/Streptococcus_sp/Tandem/TP
NZ_CP016207/1048465-1049787(+)/Firmicutes/Streptococcus_sp/Singleton/TP
NC_012924/236300-237634(+)/Firmicutes/Streptococcus_suis/Singleton/TP
NC_006448/884430-885773(-)/Firmicutes/Streptococcus_thermophilus/Singleton/TP
NC_012004/962232-963557(+)/Firmicutes/Streptococcus_uberis/Tandem/TP
NC_015385/888775-890181(+)/Spirochaetes/Treponema_succinifaciens/Singleton/TP
NZ_CP016224/1401954-1403330(-)/Proteobacteria/Vibrio_alginolyticus/Tandem/TP
NZ_CP011460/1510100-1511479(+)/Proteobacteria/Vibrio_anguillarum/Tandem/TP
NZ_CP016177/1449865-1451250(+)/Proteobacteria/Vibrio_breoganii/Tandem/TP
NC_002505/1518957-1520333(-)/Proteobacteria/Vibrio_cholerae/Tandem/TP
NZ_CP009264/1181847-1183220(-)/Proteobacteria/Vibrio_coralliilyticus/Tandem/TP
NZ_CP014035/1315090-1316475(+)/Proteobacteria/Vibrio_fluvialis/Tandem/TP
NC_016602/2046361-2047746(+)/Proteobacteria/Vibrio_furnissii/Tandem/TP
NZ_CP014043/2210139-2211515(-)/Proteobacteria/Vibrio_mimicus/Tandem/TP
NC_022528/1969866-1971242(+)/Proteobacteria/Vibrio_nigripulchritudo/Tandem/TP
NC_004603/1856266-1857642(+)/Proteobacteria/Vibrio_parahaemolyticus/Tandem/TP
NZ_CP009261/1621127-1622503(-)/Proteobacteria/Vibrio_vulnificus/Tandem/TP
